# Supplementary material for: Genome scaffolding and annotation for the pathogen vector Ixodes ricinus by ultra-long single molecule sequencing
Source: Parasit Vectors. 2017 Feb 8;10:71. doi: 10.1186/s13071-017-2008-9 (PMC5299676; doi:10.1186/s13071-017-2008-9)
Supplement: Additional file 1: — Dataset S1. Homology comparison between I. ricinus and I. scapularis. I. ricinus scaffolds were blasted against I. scapularis scaffolds and annotations of Blast hits matching significance criteria of a maximum e-value of 1.0e-5 and minimum 80% identity were transferred to the I. ricinus scaffolds. (XLS 2681 kb) [file 13071_2017_2008_MOESM1_ESM.xls]

## Sheet: filtered_table
Query name	Blast hit description	e-Value	Identity [%]
Scaffold1	solute_carrier_protein	4.728e-29	100
Scaffold6	conserved_hypothetical_protein	2.838e-40	97.2603
Scaffold10	myosin_heavy_chain	4.453e-10	100
Scaffold18	troponin	1.246e-40	100
Scaffold23	hypothetical_protein	5.914e-16	94.2308
Scaffold25	conserved_hypothetical_protein	7.018e-27	100
Scaffold35	conserved_hypothetical_protein	1.585e-100	86.0825
Scaffold41	cadherin-repeats_domain-containing_protein	1.218e-58	96.3303
Scaffold53	myosin_IA	7.561e-44	98.8095
Scaffold59	ssm4_protein	3.977e-21	100
Scaffold65	ribosomal_protein_S6_kinase	4.156e-50	82.4561
Scaffold69	synaptic_vesicle_protein	4.204e-42	100
Scaffold77	conserved_hypothetical_protein	1.213e-40	94.4444
Scaffold115	protein_coding	8.83e-19	80.9524
Scaffold121	zinc_finger_protein	1.793e-32	98.2759
Scaffold127	AMP_dependent_CoA_ligase	6.37e-37	82.2785
Scaffold137	dihydrodipicolinate_synthase	2.461e-22	98.5075
Scaffold149	cytochrome_C_oxidase_assembly_protein_cox15	2.306e-38	100
Scaffold150	conserved_hypothetical_protein	4.504e-08	80.6452
Scaffold159	glucose_dehydrogenase	3.239e-09	100
Scaffold187	ptm1	2.197e-18	100
Scaffold196	hypothetical_protein	1.947e-29	98.2759
Scaffold199	cuticle_protein	1.906e-30	95
Scaffold220	hypothetical_protein	2.157e-06	81.4815
Scaffold248	AMP_dependent_CoA_ligase	2.218e-16	92.5
Scaffold274	metalloprotease	4.859e-27	89.0909
Scaffold275	ankyrin_repeatcontaining_protein	1.354e-43	91.25
Scaffold277	lysosomal_alpha-glucosidase	6.347e-20	89.3617
Scaffold283	ferredoxin-glutamate_synthase	8.594e-21	93.75
Scaffold299	hypothetical_protein	1.448e-06	80.7692
Scaffold302	neutral_sphingomyelinase_(N-smase)_activation_associated_factor_FAN	6.985e-13	97.0588
Scaffold313	RNAse_H	4.569e-25	95.9596
Scaffold316	propionyl-CoA_carboxylase	4.636e-13	100
Scaffold318	conserved_hypothetical_protein	7.25e-35	97.1831
Scaffold320	hypothetical_protein	3.304e-21	83.7209
Scaffold326	disheveled_associated_activator_of_morphogenesis	5.189e-21	92
Scaffold327	conserved_hypothetical_protein	4.916e-32	85.7143
Scaffold335	secreted_protein	6.457e-36	100
Scaffold338	THO_complex_subunit	1.286e-49	97.8022
Scaffold352	N-acetylglucosaminyltransferase_I	0	95.0355
Scaffold355	glucose-repressible_alcohol_dehydrogenase	9.579e-44	100
Scaffold361	cuticle_protein	1.062e-85	91.2752
Scaffold370	ns1_binding_protein	1.285e-20	100
Scaffold373	sodium-dependent_multivitamin_transporter	4.087e-68	98.2906
Scaffold378	acetylcholinesterase	0	99.1176
Scaffold380	conserved_hypothetical_protein	2.475e-14	97.2973
Scaffold381	cation-transporting_ATPase_fly	1.66e-13	87.1795
Scaffold398	MYND_finger_domaincontaining_protein	7.565e-20	97.7778
Scaffold412	secreted_protein	1.234e-09	96.5517
Scaffold448	RING_finger_containing_protein	4.349e-29	100
Scaffold464	conserved_hypothetical_protein	1.063e-24	96.5517
Scaffold484	secreted_protein	4.38e-39	93.0556
Scaffold491	hypothetical_protein	7.275e-27	83.3333
Scaffold492	arrestin	2.496e-117	98.5075
Scaffold500	D-amino_acid_oxidase	1.2e-08	96
Scaffold506	ABC_transporter	2.404e-23	81.9672
Scaffold508	hypothetical_protein	0	91.3043
Scaffold509	hypothetical_protein	2.623e-08	85.7143
Scaffold519	protein_pellino	9.296e-10	100
Scaffold523	WD_repeatcontaining_protein_92	4.803e-18	92.8571
Scaffold524	conserved_hypothetical_protein	7.858e-38	100
Scaffold525	hypothetical_protein	8.276e-80	90
Scaffold530	E3_ubiquitin_ligase	6.415e-25	94.4444
Scaffold560	WNT-2_precursor	1.388e-34	84.6154
Scaffold567	hypothetical_protein	1.698e-20	89.2308
Scaffold569	conserved_hypothetical_protein	1.825e-35	100
Scaffold583	conserved_hypothetical_protein	2.459e-29	90.2439
Scaffold585	hypothetical_protein	1.032e-08	81.8182
Scaffold589	conserved_hypothetical_protein	1.767e-40	100
Scaffold594	phospholipase_A2_precursor	1.881e-09	84.3137
Scaffold604	hypothetical_protein	4.89e-10	84.8485
Scaffold617	kettin	5.289e-27	96.2963
Scaffold621	acetylcholinesterase	0	95.6897
Scaffold638	secreted_serine_protease	9.068e-27	86.6667
Scaffold639	nuclear_pore_complex_protein_nup98	2.807e-16	97.0588
Scaffold643	hypothetical_protein	0	93.5657
Scaffold650	GR28:_gustatory_receptorprotein_coding	0	88.4615
Scaffold670	Spryd3_protein	5.521e-08	85.7143
Scaffold676	conserved_hypothetical_protein	4.424e-62	98.0769
Scaffold694	conserved_hypothetical_protein	1.833e-06	92.8571
Scaffold696	tRNA_uracil-5-methyltransferase	4.369e-21	100
Scaffold711	protease	1.919e-40	98.1132
Scaffold715	hypothetical_protein	9.917e-28	94.0678
Scaffold720	DEAD_box_ATP-dependent_RNA_helicase	1.595e-22	100
Scaffold734	hypothetical_protein	1.439e-79	100
Scaffold752	hypothetical_protein	3.677e-09	82.6087
Scaffold756	histone-lysine_N-methyltransferase	2.237e-07	92.5926
Scaffold758	hypothetical_protein	2.42e-37	94.7368
Scaffold767	hypothetical_protein	4.528e-20	88.2353
Scaffold768	hypothetical_protein	6.197e-08	86.3636
Scaffold779	UDP-galactose_transporter	3.985e-110	98.5981
Scaffold788	metalloprotease	2.05e-12	91.1765
Scaffold794	hypothetical_protein	0	95.5696
Scaffold800	inositol-1-phosphate_synthetase	7.157e-57	98.9796
Scaffold814	cell_adhesion_molecule	6.667e-80	100
Scaffold817	ABC_transporter	7.294e-13	88.0952
Scaffold824	hypothetical_protein	4.084e-11	82.3529
Scaffold825	retinoblastoma-binding_protein	3.953e-37	98.6111
Scaffold861	pescadillo_nterminus_protein	6.819e-26	94.5455
Scaffold867	sugar_transporter	1.771e-21	97.9167
Scaffold873	sodium/potassium-transporting_ATPase_subunit_beta-1-interacting_protein	1.171e-38	92.053
Scaffold882	conserved_hypothetical_protein	1.603e-11	93.1034
Scaffold885	nucleolar_RNA-associated_protein	9.709e-31	93.5484
Scaffold892	[RNApolymerase]-subunit_kinaseprotein_coding	2.196e-22	100
Scaffold902	Ran_GTPase-activating_protein	9.012e-14	87.8049
Scaffold922	protocadherin_fat	1.284e-31	96.7742
Scaffold925	hypothetical_protein	1.225e-15	83.7838
Scaffold926	GTP-binding_protein_RAB-32	2.696e-48	96.3415
Scaffold931	SCA7	2.149e-12	96.6667
Scaffold936	monocarboxylate_transporter	1.097e-29	94.7368
Scaffold940	conserved_hypothetical_protein	8.268e-16	92.5
Scaffold941	hypothetical_protein	1.551e-86	95.4545
Scaffold949	ankyrin_2	2.222e-12	94.5946
Scaffold957	NHL_repeat-containing_protein_2protein_coding	4.644e-85	92.9487
Scaffold983	transforming_growth_factor_beta	2.42e-34	100
Scaffold995	hypothetical_protein	2.24e-10	86.6667
Scaffold997	conserved_hypothetical_protein	2.523e-20	100
Scaffold999	sugar_transporter	2.427e-27	90
Scaffold1010	zinc_finger_protein	4.64e-46	96.2963
Scaffold1023	hypothetical_protein	1.666e-41	98.8636
Scaffold1024	hypothetical_protein	1.035e-13	93.3333
Scaffold1034	serpin_2_precursor	7.689e-49	95.2941
Scaffold1050	hypothetical_protein	2.435e-37	95.122
Scaffold1051	hypothetical_protein	1.694e-35	97.3214
Scaffold1064	aminotransferase	0	100
Scaffold1070	transcription_factor_E2F7	2.543e-42	96.2963
Scaffold1083	conserved_hypothetical_protein	8.076e-52	84.6154
Scaffold1097	phosphatidylinositol_transfer_protein_SEC14	7.457e-36	95
Scaffold1103	hypothetical_protein	1.314e-28	88.4058
Scaffold1114	hypothetical_protein	1.322e-10	85.7143
Scaffold1124	ankyrin_repeat_domain_protein	1.541e-29	100
Scaffold1147	hypothetical_protein	1.012e-06	81.4815
Scaffold1154	multiple_ankyrin_repeats_single_kh_domain_protein	4.404e-24	86.6667
Scaffold1158	dedicator_of_cytokinesis_protein	3.364e-25	85.5263
Scaffold1163	DNA_repair_protein_xp-E	9.216e-18	97.6744
Scaffold1177	thymidylate_kinase	2.126e-145	98.1308
Scaffold1182	RNA_recognition_motif_protein	0	100
Scaffold1185	Rho_GTPase-activating_protein_RICH2	1.591e-20	100
Scaffold1193	tyrosine_kinase	9.232e-36	100
Scaffold1209	DNAJC13_protein	4.366e-13	87.5
Scaffold1223	sodium/calcium_exchanger	3.576e-34	89.6104
Scaffold1224	conserved_hypothetical_protein	6.319e-06	95.2381
Scaffold1230	type_3_inositol_1	3.843e-34	82.1429
Scaffold1233	conserved_hypothetical_protein	3.007e-20	97.2222
Scaffold1245	conserved_hypothetical_protein	3.649e-53	96
Scaffold1246	conserved_hypothetical_protein	5.162e-61	82.8358
Scaffold1248	hypothetical_protein	1.971e-79	90.5983
Scaffold1251	zinc_finger_protein	3.57e-19	100
Scaffold1278	hypothetical_protein	3.008e-66	84
Scaffold1281	atrial_natriuretic_peptide_receptor	2.265e-30	93.6508
Scaffold1296	polycomb_protein_SCMH1	4.702e-46	100
Scaffold1303	hypothetical_protein	1.081e-42	87.5
Scaffold1306	hypothetical_protein	5.065e-35	100
Scaffold1315	WD_domain	4.768e-13	97.1429
Scaffold1320	hypothetical_protein	4.086e-24	95.8333
Scaffold1350	conserved_hypothetical_protein	8.943e-57	86.2903
Scaffold1359	activin_receptor_type_II	5.745e-23	100
Scaffold1392	conserved_hypothetical_protein	4.25e-17	97.6744
Scaffold1397	hypothetical_protein	2.899e-17	85
Scaffold1403	GPRdop3_4:_GPR_dopamine_receptor_3protein_coding	1.895e-29	98.1132
Scaffold1408	conserved_hypothetical_protein	2.952e-36	100
Scaffold1413	tgf_beta_receptor_associated_protein_-1	2.791e-18	94.2857
Scaffold1415	regulator_of_nonsense_transcripts_3B	1.268e-36	94.5578
Scaffold1428	conserved_hypothetical_protein	1.632e-98	100
Scaffold1433	zinc_finger_protein	0	98.1777
Scaffold1445	conserved_hypothetical_protein	7.437e-20	91.1111
Scaffold1448	nuclear_pore_complex_protein_nup214	1.808e-32	95.9459
Scaffold1453	serine/threonine_protein_kinase	1.046e-39	100
Scaffold1481	conserved_hypothetical_protein	3.779e-29	91.9192
Scaffold1482	sialin	1.239e-25	94.4444
Scaffold1489	thyroid_adenoma_associated_isoform_1_family_protein	4.291e-44	85.5856
Scaffold1490	hypothetical_protein	1.421e-69	95.1807
Scaffold1492	conserved_hypothetical_protein	8.085e-64	100
Scaffold1494	hypothetical_protein	1.743e-42	90.991
Scaffold1506	conserved_hypothetical_protein	1.415e-37	95.7143
Scaffold1520	type_II_transmembrane_protein	2.374e-10	93.5484
Scaffold1534	hypothetical_protein	9.862e-06	100
Scaffold1541	serine/threonine_protein_kinase	1.208e-19	100
Scaffold1545	transcriptional_adaptor	2.807e-35	97.6471
Scaffold1547	hypothetical_protein	7.857e-17	90.2439
Scaffold1551	transforming_acidic_coiled-coil_containing_protein	1.236e-17	87.234
Scaffold1553	hypothetical_protein	5.492e-38	98.5507
Scaffold1555	neural_cell_adhesion_molecule_L1	3.164e-19	89.5833
Scaffold1556	conserved_hypothetical_protein	6.494e-165	97.5904
Scaffold1563	conserved_hypothetical_protein	1.779e-26	100
Scaffold1575	conserved_hypothetical_protein	3.026e-41	88.0952
Scaffold1592	leucine_rich_domain-containing_protein	2.204e-78	90.7801
Scaffold1606	conserved_hypothetical_protein	4.771e-18	82.8571
Scaffold1619	hypothetical_protein	1.395e-75	96.124
Scaffold1622	SAM_domain_(Sterile_alpha_motif)_domaincontaining_protein	6.153e-23	85.4839
Scaffold1624	BAH_domaincontaining_protein	1.157e-09	94.1176
Scaffold1642	protein_phosphatase_1_regulatory_inhibitor_subunit_16A	9.28e-18	88.8889
Scaffold1647	hypothetical_protein	2.054e-35	93.9394
Scaffold1651	IQ_calmodulinbinding_motif_domain-containing_protein	2.366e-18	95
Scaffold1653	nuclear_receptor_interaction_protein	2.783e-40	96.875
Scaffold1656	slit_protein	9.52e-30	96.7213
Scaffold1664	E3_ubiquitin_ligase	9.542e-17	100
Scaffold1710	hypothetical_protein	1.146e-25	98.1132
Scaffold1717	conserved_hypothetical_protein	2.148e-47	98.7952
Scaffold1736	hypothetical_protein	1.48e-20	82.1429
Scaffold1746	ferredoxin-glutamate_synthase	3.532e-22	100
Scaffold1758	hypothetical_protein	3.106e-29	98.3333
Scaffold1779	conserved_hypothetical_protein	1.919e-14	94.5946
Scaffold1799	acyl-CoA_synthetase	8.073e-14	86.8421
Scaffold1828	clathrin-adaptor_protein	4.711e-76	97.9592
Scaffold1829	prolylcarboxypeptidase	8.849e-29	84.6154
Scaffold1838	hypothetical_protein	1.241e-17	85.7143
Scaffold1853	Nipped-B_protein	0	97.6131
Scaffold1854	ubiquitin_protein_ligase_edd	3.565e-108	99.4152
Scaffold1861	superoxide_dismutase	8.849e-35	98.4615
Scaffold1873	von_Willebrand_factor_type_C_domaincontaining_protein	7.396e-33	92.4242
Scaffold1883	mll_protein	0	94.5415
Scaffold1894	transcriptional_adaptor	3.508e-12	96.6667
Scaffold1897	vacuolar_protein-sorting_protein	6.729e-59	93.1624
Scaffold1906	thioester-containing_protein	1.323e-16	97.4359
Scaffold1913	hypothetical_protein	0	94.3128
Scaffold1915	hypothetical_protein	2.049e-11	82.3529
Scaffold1936	transmembrane_protein_16G_isoform_NGEP_long_family_protein	3.975e-15	94.7368
Scaffold1955	synaptic_ras_GTPase_activating_protein	6.234e-28	97.3684
Scaffold1963	conserved_hypothetical_protein	1.105e-26	98.0769
Scaffold1965	cAMP-dependent_protein_kinase_type_II_regulatory_subunit	8.391e-08	100
Scaffold1968	conserved_hypothetical_protein	3.486e-27	94.2308
Scaffold1971	conserved_hypothetical_protein	9.839e-12	100
Scaffold1973	E3_ubiquitin_protein_ligase_(URE-B1)	4.318e-28	98.3333
Scaffold1978	sulfotransferase	0	98.4472
Scaffold1994	glutamate_receptor_interacting_protein	4.538e-56	100
Scaffold2001	ubiquitin_carboxyl-terminal_hydrolase	1.18e-63	99.2424
Scaffold2007	sorting_nexin	2.866e-09	96.5517
Scaffold2011	tRNA-dihydrouridine_synthase	2.253e-24	100
Scaffold2024	serine/threonine_protein_kinase	4.573e-138	100
Scaffold2038	conserved_hypothetical_protein	1.276e-58	100
Scaffold2039	conserved_hypothetical_protein	2.998e-30	100
Scaffold2041	hypothetical_protein	2.043e-21	87.5
Scaffold2057	hypothetical_protein	1.91e-22	90.566
Scaffold2075	tuberin	2.928e-19	93.0233
Scaffold2076	conserved_hypothetical_protein	6.449e-103	100
Scaffold2079	DNA_polymerase_zeta_catalytic_subunit	1.007e-10	93.75
Scaffold2082	ATP-dependent_RNA_helicase	3.77e-31	90.411
Scaffold2093	ketoacid-coenzyme_A_transferase	8.42e-28	88.3333
Scaffold2095	secreted_salivary_gland_peptide	5.082e-15	89.4737
Scaffold2097	conserved_hypothetical_protein	1.97e-29	98.2759
Scaffold2098	hypothetical_protein	8.144e-07	83.3333
Scaffold2099	transferrin	2.935e-161	98
Scaffold2111	low_density_lipid_receptor-related_protein	1.206e-113	100
Scaffold2113	peroxinectin	1.678e-33	97.0149
Scaffold2126	monocarboxylate_transporter	3.666e-20	87.5
Scaffold2143	intersectin	2.127e-09	82.8571
Scaffold2146	vasa_intronic_protein	3.153e-11	96.875
Scaffold2163	conserved_hypothetical_protein	2.273e-23	97.7273
Scaffold2168	transcription_factor_sii_(tfiis)	4.033e-22	100
Scaffold2175	COP9_signalosome	1.399e-06	100
Scaffold2185	zinc_finger_protein	3.947e-85	93.007
Scaffold2194	protein-tyrosine-phosphatase	8.845e-39	87.8788
Scaffold2196	cytochrome_P450	3.204e-52	84.466
Scaffold2207	cytochrome_P450	2.314e-18	97.619
Scaffold2214	hypothetical_protein	2.415e-26	91.0714
Scaffold2227	cytochrome_P450	1.237e-11	82.8571
Scaffold2235	hypothetical_protein	1.383e-35	100
Scaffold2236	translation_initiation_factor_if-2	4.06e-58	89.5652
Scaffold2248	adenosine_deaminase_acting_on_RNA_(adar)-1	2.257e-26	96.3636
Scaffold2252	phosphorylase_B_kinase_beta	1.705e-27	88.7097
Scaffold2274	hypothetical_protein	5.02e-25	82.3529
Scaffold2285	zinc_finger_protein	4.853e-87	100
Scaffold2290	type_II_transmembrane_protein	6.797e-41	100
Scaffold2291	oxidoreductase	8.991e-07	85.7143
Scaffold2301	nucleolar_RNA-associated_protein	2.198e-30	91.8919
Scaffold2306	secreted_protein	1.079e-13	92.1053
Scaffold2307	sodium/phosphate_transporter	5.564e-25	90
Scaffold2313	hypothetical_protein	2.762e-07	91.6667
Scaffold2316	hypothetical_protein	1.51e-35	85.8974
Scaffold2322	low_density_lipid_receptor-related_protein	8.875e-82	100
Scaffold2324	poly_[ADP-ribose]_polymerase	1.877e-14	89.4737
Scaffold2328	hypothetical_protein	3.752e-21	100
Scaffold2338	hypothetical_protein	1.114e-39	100
Scaffold2339	NADH_ubiquinone_oxidoreductase_subunit	1.207e-09	100
Scaffold2345	chitinase	2.276e-16	81.5789
Scaffold2395	hypothetical_protein	8.518e-34	98.5915
Scaffold2420	glutamate_receptor	4.117e-38	95.8333
Scaffold2422	beta-glucocerebrosidase	3.157e-13	100
Scaffold2423	Hydrolase/acyltransferase	6.257e-10	96.5517
Scaffold2431	G-protein_coupled_receptor	4.698e-20	89.3617
Scaffold2438	D-arabinono-1	2.31e-16	97.2973
Scaffold2442	conserved_hypothetical_protein	4.302e-21	95.6522
Scaffold2445	hypothetical_protein	2.255e-13	83.9286
Scaffold2447	cytochrome_C_oxidase_assembly_protein	5.366e-08	80.7692
Scaffold2449	transcription_factor_E2F7	9.161e-34	100
Scaffold2450	Ca2+_sensor	1.43e-06	84.6154
Scaffold2474	transporter	0	93.3333
Scaffold2475	ubiquitin-activating_enzyme	2.172e-11	100
Scaffold2482	esophageal_cancer_associated_protein	1.551e-31	90.7692
Scaffold2486	zinc_finger_protein	2.382e-12	95.2381
Scaffold2499	discs_large_protein	3.49e-19	100
Scaffold2505	protocadherin_fat	2.337e-19	100
Scaffold2524	apical_endosomal_glycoprotein_precursor	3.234e-11	88.2353
Scaffold2530	serpin-4_precursor	0	92.3875
Scaffold2533	beat_protein	5.438e-56	82.8829
Scaffold2534	ankyrin_2	9.767e-08	100
Scaffold2537	cytochrome_oxidase_biogenesis_protein	5.369e-18	85.7143
Scaffold2543	hypothetical_protein	7.531e-27	81.1594
Scaffold2556	hypothetical_protein	1.24e-15	80.4878
Scaffold2558	secreted_protein	2.607e-11	89.2857
Scaffold2560	hypothetical_protein	1.629e-86	90
Scaffold2564	ubiquitin-conjugating_enzyme	8.077e-12	96.7742
Scaffold2571	aminopeptidase_A	1.268e-08	100
Scaffold2586	mitotic_checkpoint_serine/threonine_protein_kinase_bub1_and_bubr1	1.081e-31	96.6667
Scaffold2602	secreted_protein	9.372e-13	82.8571
Scaffold2610	alkyldihydroxyacetonephosphate_synthase	1.595e-17	100
Scaffold2619	sulfate/bicarbonate/oxalate_exchanger_SAT-1	1.435e-17	95.122
Scaffold2620	hypothetical_protein	4.127e-34	96.8254
Scaffold2622	flightless-I	1.253e-18	97.8261
Scaffold2624	uracil_DNA_glycosylase	1.041e-21	93.9394
Scaffold2632	secreted_protein	1.647e-15	94.2857
Scaffold2643	ribosomal_protein_L4	2.165e-51	100
Scaffold2646	conserved_hypothetical_protein	1.657e-28	100
Scaffold2663	DNA-directed_RNA_polymerase_II_largest_subunit	1.554e-09	94.1176
Scaffold2667	N6-adenosine-methyltransferase_70_kDa_subunit	1.439e-35	91.3043
Scaffold2670	hypothetical_protein	0	80.2564
Scaffold2679	conserved_hypothetical_protein	1.148e-37	94.3662
Scaffold2680	hypothetical_protein	2.962e-25	85.7143
Scaffold2686	u4/u6_small_nuclear_ribonucleoprotein	4.637e-16	81.8182
Scaffold2702	conserved_hypothetical_protein	5.295e-21	100
Scaffold2710	vacuolar_proton_ATPase	2.901e-11	100
Scaffold2721	hypothetical_protein	0	98.3294
Scaffold2726	hydroxymethylglutaryl-coA_reductase	6.815e-18	94.4444
Scaffold2737	hypothetical_protein	4.709e-24	84
Scaffold2742	secreted_salivary_gland_peptide	6.555e-24	100
Scaffold2751	hypothetical_protein	7.884e-117	98.0545
Scaffold2782	conserved_hypothetical_protein	1.838e-33	95.3846
Scaffold2786	cation_efflux_protein/_zinc_transporter	5.211e-36	95.7746
Scaffold2796	hypothetical_protein	1.293e-08	90
Scaffold2798	hypothetical_protein	2.975e-35	80.9524
Scaffold2799	protein_kinase	7.439e-33	83.3333
Scaffold2813	serine/threonine_protein_kinase_rio2	7.055e-30	91.6667
Scaffold2815	immunoglobulin_vset_domain-containing_protein	1.732e-63	94.5455
Scaffold2827	hypothetical_protein	3.623e-47	92.9412
Scaffold2833	hypothetical_protein	1.401e-35	96.9231
Scaffold2834	28S_ribosomal_protein_S9	3.02e-29	91.5254
Scaffold2840	ribonuclease_H	1.075e-95	98.0263
Scaffold2846	wings_apart_family_(Drosophila)	3.528e-29	93.2203
Scaffold2847	CP4:_hemelipoglyco-carrier_protein	3.838e-25	85.4839
Scaffold2853	ATP-dependent_Clp-type_protease	9.364e-18	97.561
Scaffold2854	Myotubularinrelated_protein	0	99.1489
Scaffold2861	conserved_hypothetical_protein	8.035e-10	100
Scaffold2862	hypothetical_protein	1.716e-17	88
Scaffold2868	conserved_hypothetical_protein	8.767e-33	93.617
Scaffold2888	UDP-GalNAc:polypeptide_N-acetylgalactosaminyl_transferase	5.574e-35	98.5294
Scaffold2897	kinase_suppressor_of_Ras_(KSR)	3.651e-22	98
Scaffold2898	conserved_hypothetical_protein	7.712e-26	92.4528
Scaffold2901	conserved_hypothetical_protein	0	93.0163
Scaffold2902	mediator_of_rna_polymerase_ii_transcription_subunit_13	3.699e-43	100
Scaffold2903	cytochrome_P-450_IIC5	4.834e-43	92.4528
Scaffold2905	pantothenate_kinase_PanK	0	100
Scaffold2920	hypothetical_protein	1.64e-23	100
Scaffold2925	Contactin-5	7.015e-41	100
Scaffold2938	hypothetical_protein	2.155e-16	83.3333
Scaffold2939	protein_transport_protein_SEC61_alpha_subunit	2.498e-41	100
Scaffold2945	RpS19:_40S_ribosomal_protein_S19protein_coding	1.452e-31	90.9091
Scaffold2983	transferrin_receptor	4.535e-87	91.5663
Scaffold2989	prolylcarboxypeptidase	2.669e-20	94.7368
Scaffold2990	intron-specific_reverse_transcriptase	2.873e-16	88.2353
Scaffold2991	bone_morphogenetic_protein	0	99.6124
Scaffold3001	metabotropic_glutamate_receptor_1	1.077e-46	95.4545
Scaffold3018	rapsynoid	1.791e-46	98.8889
Scaffold3024	adenylate_cyclase	0	91.2
Scaffold3036	monocarboxylate_transporter	6.091e-15	97.2973
Scaffold3040	THAP_domaincontaining_protein	5.1e-60	92.0792
Scaffold3066	conserved_hypothetical_protein	8.466e-09	89.2857
Scaffold3068	hypothetical_protein	1.657e-59	91.5094
Scaffold3080	cytoplasmic_dynein_1_intermediate_chain	5.128e-19	97.6744
Scaffold3085	conserved_hypothetical_protein	4.813e-147	96.5909
Scaffold3087	hypothetical_protein	5.548e-48	88.764
Scaffold3103	SMC_protein	3.588e-52	95.2381
Scaffold3114	ubiquitin-activating_enzyme	8.85e-12	96.6667
Scaffold3133	RNA-binding_protein	1.639e-07	100
Scaffold3144	hypothetical_protein	3.633e-20	90.4762
Scaffold3160	hypothetical_protein	1.636e-20	95.5556
Scaffold3166	hypothetical_protein	3.062e-31	98.3871
Scaffold3187	protein_arginine_N-methyltransferase_PRMT1	1.187e-15	80.3279
Scaffold3206	hypothetical_protein	3.385e-09	82.9787
Scaffold3212	conserved_hypothetical_protein	2.555e-12	86.1111
Scaffold3230	nuclear_lamin	2.65e-19	97.2973
Scaffold3231	glutamate_receptor	6.955e-55	98.3333
Scaffold3249	conserved_hypothetical_protein	3.358e-14	100
Scaffold3253	hypothetical_protein	3.377e-36	98.2456
Scaffold3263	conserved_hypothetical_protein	7.003e-34	94.0299
Scaffold3279	secreted_protein	1.192e-28	85.9375
Scaffold3296	hypothetical_protein	1.755e-11	82.0513
Scaffold3300	spliceosomal_protein_FBP11/splicing_factor_PRP40	1.671e-06	100
Scaffold3321	hypothetical_protein	1.724e-149	96.9112
Scaffold3345	splicing_factor	3.896e-59	100
Scaffold3360	cell_adhesion_molecule	2.067e-18	97.6744
Scaffold3368	NUC194_domaincontaining_protein	1.468e-10	89.6552
Scaffold3391	DNA_polymerase_III_subunit_alpha	0	99.6667
Scaffold3393	proclotting_enzyme_precursor	1.133e-43	97.2222
Scaffold3395	conserved_hypothetical_protein	1.013e-124	90.1961
Scaffold3406	calcium_activated_chlorine_channel	5.397e-20	92.8571
Scaffold3417	calcium_activated_potassium_channel	2.003e-12	100
Scaffold3420	talin	5.98e-35	100
Scaffold3422	condensin-2_complex_subunit_H2	3.631e-06	83.0189
Scaffold3423	ribose-5-phosphate_isomerase	1.488e-22	100
Scaffold3429	conserved_hypothetical_protein	1.735e-15	98.6486
Scaffold3431	hypothetical_protein	1.175e-15	83.3333
Scaffold3441	hypothetical_protein	1.329e-42	98.6842
Scaffold3443	Corticotropinreleasing_factor_family_protein	3.395e-71	99.2908
Scaffold3445	ubiquitin_associated_and_SH3_domain-containing_protein_B	1.554e-27	91.9355
Scaffold3454	conserved_hypothetical_protein	0	99.4667
Scaffold3457	G-protein_receptor	1.132e-173	100
Scaffold3461	dihydrolipoamide_succinyltransferase	1.024e-34	100
Scaffold3472	CUB_and_sushi_multiple_domains_(CSMD)_protein	3.908e-34	84.9315
Scaffold3482	hypothetical_protein	3.981e-33	100
Scaffold3485	disks_large-associated_protein	7.932e-31	96.9231
Scaffold3491	acyl-CoA_synthetase	7.747e-24	87.5
Scaffold3493	Popeye_domain-containing_protein	2.94e-95	100
Scaffold3504	thyroglobulin_type1_repeat-containing_protein	3.156e-08	94.1176
Scaffold3516	tRNA_(5-methylaminomethyl-2-thiouridylate)-methyltransferase	5.126e-26	98.2456
Scaffold3520	hypothetical_protein	7.856e-56	95.3704
Scaffold3523	conserved_hypothetical_protein	1.186e-110	97.9487
Scaffold3526	oligopeptidase	3.272e-06	95.2381
Scaffold3530	hypothetical_protein	3.059e-35	89.7436
Scaffold3536	39S_ribosomal_protein_L49	1.402e-22	91.0448
Scaffold3538	hebreain	4.623e-11	100
Scaffold3540	protein_coding	3.148e-96	92.5466
Scaffold3544	conserved_hypothetical_protein	5.114e-09	86.2069
Scaffold3545	pdcd11_protein	1.508e-21	85.7143
Scaffold3555	ATPase	1.735e-09	97.7273
Scaffold3558	conserved_hypothetical_protein	6.964e-48	82.6087
Scaffold3564	hypothetical_protein	5.336e-30	93.3333
Scaffold3566	conserved_hypothetical_protein	0	98.0333
Scaffold3575	ubiquitin_specific_protease	8.108e-24	100
Scaffold3585	hypothetical_protein	4.883e-10	89.4737
Scaffold3592	serine_carboxypeptidase	1.95e-30	91.6667
Scaffold3596	ixoderin_precursor	2.534e-23	100
Scaffold3597	tight_junction_protein_tama	3.617e-29	100
Scaffold3600	conserved_hypothetical_protein	0	98.9071
Scaffold3611	anillin/rhotekin	5.123e-09	100
Scaffold3612	hypothetical_protein	3.823e-11	94.4444
Scaffold3634	conserved_hypothetical_protein	4.135e-46	97.7273
Scaffold3643	hypothetical_protein	1.312e-33	88.7324
Scaffold3646	sulfonylurea_receptor	1.684e-29	95.082
Scaffold3652	beta-tubulin	1.911e-35	86.4865
Scaffold3653	acetyltransferase	9.238e-12	96.7742
Scaffold3658	hypothetical_protein	6.115e-07	82.1429
Scaffold3661	D-lactate_dehydrogenase	2.042e-43	80.9524
Scaffold3678	mannosyltransferase_1	1.495e-09	100
Scaffold3685	protein_regulator_of_cytokinesis_1_prc1	2.766e-20	90.1639
Scaffold3688	hypothetical_protein	7.356e-178	88.2353
Scaffold3690	GR22:_gustatory_receptorprotein_coding	1.055e-53	100
Scaffold3693	hypothetical_protein	0	96
Scaffold3702	clathrin_heavy_chain	3.697e-60	94.2308
Scaffold3716	collybistin	1.398e-32	100
Scaffold3729	metalloprotease	3.473e-14	83.3333
Scaffold3736	ced-6	1.437e-12	95.7447
Scaffold3753	zinc_finger_protein	3.212e-18	100
Scaffold3758	hypothetical_protein	7.041e-06	86.3636
Scaffold3761	ribosomal_protein_S11	1.299e-41	92.5926
Scaffold3768	hypothetical_protein	2.953e-26	96.1538
Scaffold3771	tick_legumain	1.097e-23	100
Scaffold3796	hypothetical_protein	1.159e-12	81.5789
Scaffold3802	ubiquitin_protein_ligase	3.149e-14	100
Scaffold3808	zinc_finger_protein	4.934e-26	93.3333
Scaffold3821	hypothetical_protein	5.807e-49	93.8776
Scaffold3825	midasin	7.298e-34	94.8052
Scaffold3835	hypothetical_protein	4.677e-34	87.5
Scaffold3838	toll	0	95.122
Scaffold3866	leucine_zipper_transcription_factor	4.929e-23	100
Scaffold3874	conserved_hypothetical_protein	2.067e-70	89.4737
Scaffold3875	tudor_domain-containing_protein	0	92.3077
Scaffold3881	pyrroline-5-carboxylate_reductase	4.067e-39	95.8333
Scaffold3889	secreted_protein	1.23e-21	95.7447
Scaffold3896	transmembrane_protein	2.334e-147	94.7137
Scaffold3901	ribosomal_protein_S6_kinase	1.182e-14	96.9697
Scaffold3912	RNA_polymerase_II_second_largest_subunit_(RPB2)	9.091e-45	100
Scaffold3926	methionyl-tRNA_synthetase	0	99.4094
Scaffold3938	conserved_hypothetical_protein	1.594e-23	85.7143
Scaffold3948	elongation_factor	1.121e-08	80.5556
Scaffold3954	ABC_transporter	1.554e-14	92.6829
Scaffold3970	cell_wall_protein	3.957e-93	95.8974
Scaffold3972	vacuolar_protein-sorting_protein	9.964e-47	89.6226
Scaffold3988	PKD_domaincontaining_protein	4.046e-39	98.5294
Scaffold3989	DNA_polymerase_theta	1.958e-24	92.5926
Scaffold3993	transient_receptor_potential_channel_4	5.664e-174	98.3333
Scaffold4002	glycosyl_transferase	2.041e-166	96.25
Scaffold4010	monocarboxylate_transporter	8.054e-08	91.4894
Scaffold4011	RAS-related_protein	3.627e-18	84.4444
Scaffold4030	hypothetical_protein	6.491e-15	86.8421
Scaffold4032	engrailed	1.381e-54	98.8889
Scaffold4040	conserved_hypothetical_protein	4.857e-18	100
Scaffold4077	mitogen_activated_protein_kinase_kinase_kinase_1	6.781e-54	96.5035
Scaffold4090	geranylgeranyl_diphosphate_synthase	1.802e-09	93.1034
Scaffold4095	norepinephrine/norepinephrine_transporter	3.196e-61	98.1651
Scaffold4097	hypothetical_protein	1.06e-42	94.1176
Scaffold4103	grunge	4.929e-30	100
Scaffold4105	40S_ribosomal_protein_S5	7.15e-58	83.2
Scaffold4107	conserved_hypothetical_protein	2.719e-17	100
Scaffold4108	epithelium_specific_ets_factor_3	1.51e-50	88.8889
Scaffold4113	O-linked_N-acetylglucosamine_transferase	1.629e-18	100
Scaffold4132	hypothetical_protein	1.932e-26	83.3333
Scaffold4146	conserved_hypothetical_protein	1.77e-18	97.4359
Scaffold4176	hypothetical_protein	6.026e-07	95.8333
Scaffold4200	glycosyltransferase_domain-containing_protein	9.239e-18	82.3529
Scaffold4206	meiotic_cell_division_protein_Pelota/DOM34	1.019e-32	97.0149
Scaffold4211	skeletrophin	3.667e-17	86.9565
Scaffold4214	fam13	8.304e-31	93.9394
Scaffold4230	zinc_finger	1.605e-73	100
Scaffold4231	toll	1.096e-17	81.8182
Scaffold4235	hypothetical_protein	2.214e-68	94.0171
Scaffold4238	hypothetical_protein	1.118e-31	96.5517
Scaffold4248	mediator_of_rna_polymerase_ii_transcription_subunit_13	1.749e-27	93.617
Scaffold4251	hypothetical_protein	1.269e-23	93.75
Scaffold4265	adenylate_cyclase	2.313e-24	100
Scaffold4267	acetylcholinesterase	8.23e-23	85.4545
Scaffold4270	conserved_hypothetical_protein	7.5e-14	100
Scaffold4286	peroxisomal_N1-acetyl-spermine/spermidine_oxidase	2.003e-22	93.8776
Scaffold4316	conserved_hypothetical_protein	7.327e-133	87.6147
Scaffold4340	membrane-associated_RING_finger_containing_protein	9.225e-112	96.0452
Scaffold4345	centrosome-associated_protein_CEP250	0	93.2143
Scaffold4351	SMC_protein	2.792e-13	93.9394
Scaffold4361	conserved_hypothetical_protein	4.302e-26	96.2264
Scaffold4364	gonadotropin_inducible_transcription_factor	2.596e-54	97.6744
Scaffold4365	N-acetyllactosaminide_beta-1	8.554e-20	100
Scaffold4378	ELK_channel	7.126e-43	100
Scaffold4408	stumps_family_protein	4.098e-32	100
Scaffold4415	conserved_hypothetical_protein	6.028e-74	95.122
Scaffold4418	metalloprotease	4.592e-13	82.5
Scaffold4437	hypothetical_protein	1.737e-07	82.7586
Scaffold4438	secreted_histamine_binding_protein	9.15e-11	83.3333
Scaffold4446	alpha-L-fucosidase	7.724e-154	96.0938
Scaffold4454	conserved_hypothetical_protein	9.204e-26	97.561
Scaffold4463	hypothetical_protein	9.552e-53	97.7273
Scaffold4493	hypothetical_protein	5.46e-24	95.8333
Scaffold4498	zinc_finger	4.207e-15	88.0597
Scaffold4502	LMBR1_domain-containing_protein_2-B	2.192e-16	95.2381
Scaffold4509	RBB1NT_(NUC162)_domaincontaining_protein	3.626e-25	94.3396
Scaffold4511	ABC_transporter	1.275e-36	100
Scaffold4513	GPRIrr1:_GPR_insulin_like_receptor_1protein_coding	5.094e-06	88.4615
Scaffold4532	carbonic_anhydrase	1.088e-31	100
Scaffold4541	conserved_hypothetical_protein	3.869e-50	100
Scaffold4556	HSP70	5.985e-29	100
Scaffold4570	WD-repeat_protein	1.063e-10	100
Scaffold4572	sidestep_protein	1.521e-61	93.75
Scaffold4583	fucosyltransferase	0	97.9885
Scaffold4584	Hsp90_protein	0	98.6301
Scaffold4588	atrial_natriuretic_peptide_clearance_receptor	2.007e-29	97.2973
Scaffold4598	ABC_transporter	2.288e-36	98.5714
Scaffold4601	GMP_reductase	3.487e-51	96.9231
Scaffold4603	Canopy3	1.59e-143	98.5507
Scaffold4608	cytochrome_P450	1.71e-11	100
Scaffold4613	hypothetical_protein	6.659e-13	96.9697
Scaffold4620	conserved_hypothetical_protein	8.966e-16	92.1053
Scaffold4621	prolyl_4-hydroxylase_alpha_subunit	1.748e-06	80.7692
Scaffold4634	hypothetical_protein	3.952e-09	85.7143
Scaffold4635	RAS-related_protein	1.643e-07	100
Scaffold4643	3'5'_cyclic_nucleotide_phosphodiesterase	5.779e-20	90.6977
Scaffold4644	histone_acetyltransferase_type_B_catalytic_subunit	3.527e-19	93.1818
Scaffold4645	conserved_hypothetical_protein	4.366e-14	82.5
Scaffold4651	integral_membrane_protein_GPR175	5.253e-25	100
Scaffold4670	polypyrimidine_tract_binding_protein	1.261e-18	100
Scaffold4672	conserved_hypothetical_protein	1.417e-98	97.8723
Scaffold4684	conserved_hypothetical_protein	1.746e-166	80.4954
Scaffold4697	hypothetical_protein	4.634e-21	97.8261
Scaffold4704	leucine_zipper_transcription_factor	1.206e-24	98.2143
Scaffold4710	voltage-gated_ion_channel	1.675e-34	100
Scaffold4714	conserved_hypothetical_protein	2.619e-52	99.0654
Scaffold4787	UDP-GalNAc:polypeptide_N-acetylgalactosaminyl_transferase	1.893e-26	100
Scaffold4795	hypothetical_protein	8.301e-09	100
Scaffold4798	hypothetical_protein	5.911e-34	94.0299
Scaffold4800	conserved_hypothetical_protein	5.44e-11	100
Scaffold4806	cell_division_cycle_regulator_protein	3.475e-21	100
Scaffold4820	hypothetical_protein	4.208e-09	96
Scaffold4825	integrin_alpha-ps	5.868e-45	94.3396
Scaffold4828	crhbp_corticotropin-releasing_factor_binding_protein	6.82e-22	94.1176
Scaffold4830	glycine-rich_RNA-binding_protein_GRP1A	1.21e-07	89.1892
Scaffold4832	WD-repeat_protein	3.525e-24	98
Scaffold4833	RNA-binding_protein_Nob1	9.702e-53	90.2913
Scaffold4845	hypothetical_protein	7.557e-08	85.1852
Scaffold4859	protocadherin-16	7.892e-55	96.2963
Scaffold4864	kynureninase	3.063e-08	93.3333
Scaffold4883	signal_recognition_particle_receptor	8.017e-25	98
Scaffold4901	conserved_hypothetical_protein	1.37e-25	97.2222
Scaffold4908	phosphatidylinositol_synthase	2.181e-75	98.3333
Scaffold4928	hypothetical_protein	4.031e-42	97.9798
Scaffold4938	ribosomal_protein_S5	2.317e-37	100
Scaffold4942	hypothetical_protein	8.847e-26	86.6667
Scaffold4958	transcription_factor_sii_(tfiis)	3.804e-18	100
Scaffold4961	conserved_hypothetical_protein	2.127e-132	93.0723
Scaffold4965	hypothetical_protein	1.055e-28	100
Scaffold4970	hypothetical_protein	1.676e-46	100
Scaffold4971	hypothetical_protein	2.475e-09	86.6667
Scaffold4991	hypothetical_protein	1.835e-55	89.3333
Scaffold4999	hypothetical_protein	5.727e-36	84
Scaffold5021	secreted_protein	1.848e-43	100
Scaffold5043	transcription_factor_E2F4	6.698e-40	93.8776
Scaffold5051	engulfment_and_cell_motility_protein	0	98.9011
Scaffold5064	phosphatidylcholine_transfer_protein	2.861e-14	97.2222
Scaffold5069	SET_and_MYND_domain-containing_protein	5.593e-15	80.9524
Scaffold5099	AcylCoA_synthetase	2.574e-52	96.4706
Scaffold5104	cytochrome_P450	6.537e-07	92
Scaffold5127	carnitine_O-palmitoyltransferase	4.449e-35	98.4375
Scaffold5129	hypothetical_protein	8.111e-08	86.6667
Scaffold5134	helicase	5e-25	100
Scaffold5136	hypothetical_protein	6.825e-61	96.9697
Scaffold5163	hypothetical_protein	3.528e-22	80.3571
Scaffold5172	retinoid_X_receptor	5.442e-80	100
Scaffold5179	organic_cation/carnitine_transporter	2.626e-06	93.3333
Scaffold5183	acetylcholinesterase	2.634e-86	99.2958
Scaffold5188	hypothetical_protein	1.232e-12	96.6667
Scaffold5208	conserved_hypothetical_protein	6.176e-26	82.3529
Scaffold5223	structural_constituent_of_cuticle	1.84e-22	94.6429
Scaffold5232	survival_motor_neuron_protein	1.287e-30	97.5
Scaffold5239	THO_complex_subunit	1.474e-29	95.4545
Scaffold5252	enhancer_of_zeste	1.339e-134	93.6937
Scaffold5258	conserved_hypothetical_protein	1.658e-32	100
Scaffold5283	conserved_hypothetical_protein	3.021e-11	85.7143
Scaffold5300	arylsulfatase_J	1.673e-54	95.1456
Scaffold5301	S-adenosylhomocysteine_hydrolase	5.032e-39	98.5915
Scaffold5309	procollagen-lysine	3.038e-47	100
Scaffold5333	conserved_hypothetical_protein	3.445e-25	100
Scaffold5334	anti-silencing_protein	5.859e-35	87.6712
Scaffold5352	ras_GTP-ase_activating_protein_with_iq_motif	0	98.2565
Scaffold5356	TPR_repeat-containing_protein	3.689e-61	100
Scaffold5360	phosphoenolpyruvate_carboxykinase	5.346e-45	97.5
Scaffold5364	iron-sulfur_protein_Isa2	2.637e-88	100
Scaffold5367	hypothetical_protein	2.7e-15	86.8421
Scaffold5372	mahogunin	2.837e-17	95
Scaffold5395	hypothetical_protein	5.422e-07	95.8333
Scaffold5396	hypothetical_protein	1.144e-27	86.4865
Scaffold5397	forkhead_domain-containing_protein	1.48e-19	100
Scaffold5398	TNF-alpha_induced_protein_B12	3.436e-49	100
Scaffold5402	block_of_proliferation_protein	1.287e-15	97.2222
Scaffold5403	RPAP1_family	1.769e-19	97.7273
Scaffold5405	cytochrome_P450	3.536e-25	87.2727
Scaffold5407	amyloid_precursor_protein	5.09e-62	92.9825
Scaffold5409	hypothetical_protein	2.439e-24	96.2963
Scaffold5416	hypothetical_protein	4.186e-80	83.3333
Scaffold5417	vacuolar_sorting_protein	1.22e-32	97.0588
Scaffold5435	protein-glutamine_gamma-glutamyltransferase	2.542e-43	90.566
Scaffold5438	histone_deacetylase	1.241e-07	89.2857
Scaffold5443	hypothetical_protein	1.236e-08	89.2857
Scaffold5448	RNA_recognition_motif_protein	8.575e-36	98.5294
Scaffold5465	endothelin-converting_enzyme	1.594e-14	94.2857
Scaffold5469	cytoplasmic_dynein_1_intermediate_chain	1.658e-28	97.619
Scaffold5473	protocadherin_beta-6	7.347e-20	83.3333
Scaffold5474	glutamate_transporter	1.359e-35	93.4211
Scaffold5485	hypothetical_protein	5.03e-52	83.1858
Scaffold5498	peroxisomal_biogenesis_factor	9.364e-66	96.4912
Scaffold5533	hypothetical_protein	1.312e-25	93.3333
Scaffold5553	RAB-6_GTPase_activating_protein	1.507e-24	96.1538
Scaffold5563	proteasome_assembly_chaperone	4.227e-72	99.2063
Scaffold5569	hypothetical_protein	3.061e-07	82.3529
Scaffold5585	G-3-P_dehydrogenase	0	97.8261
Scaffold5587	conserved_hypothetical_protein	4.059e-29	85.5072
Scaffold5594	aspartate_aminotransferase	1.299e-23	97.9167
Scaffold5597	NADH-ubiquinone_oxidoreductase_sgdh_subunit	6.007e-38	98.4375
Scaffold5606	fatty_acyl-CoA_elongase	0	96.3696
Scaffold5610	26S_proteasome_regulatory_subunit_rpn1	2.148e-21	100
Scaffold5615	conserved_hypothetical_protein	0	92.9348
Scaffold5619	rapsynoid	4.573e-48	91.8367
Scaffold5628	hypothetical_protein	5.206e-25	84.8485
Scaffold5630	hypothetical_protein	1.302e-170	93.3775
Scaffold5638	conserved_hypothetical_protein	1.676e-64	100
Scaffold5650	RNAse_H	2.683e-15	85.7143
Scaffold5654	HECT	9.556e-15	100
Scaffold5673	hydrolase/acyltransferase	1.757e-47	93.9759
Scaffold5690	HSP90_co-chaperone	7.881e-33	96.6667
Scaffold5707	cuticle_protein	3.727e-27	89.4737
Scaffold5729	hypothetical_protein	8.171e-07	86.6667
Scaffold5734	D-lactate_dehydrogenase	0	98.5366
Scaffold5742	translationally_controlled_tumor_protein	2.792e-74	92.8571
Scaffold5756	hypothetical_protein	1.354e-19	98.1818
Scaffold5761	fucosyltransferase	0	99.0741
Scaffold5762	ADP/ATP_translocase	8.015e-25	90
Scaffold5768	ribosomal_protein_L34	2.759e-14	92.5
Scaffold5770	hypothetical_protein	1.602e-25	89.4737
Scaffold5776	WD-repeat_protein	4.625e-39	97.561
Scaffold5779	pyruvate_dehydrogenase	1.745e-35	89.7059
Scaffold5780	RNA_lariat_debranching_enzyme	6.126e-33	95
Scaffold5785	voltage-dependent_anion-selective_channel	0	99.2908
Scaffold5806	hypothetical_protein	6.739e-41	97.4684
Scaffold5808	tripeptidyl-peptidase_II	9.242e-35	97.6744
Scaffold5822	hypothetical_protein	2.839e-14	88.0952
Scaffold5824	GTPase-activating_protein	1.785e-21	84.7458
Scaffold5834	hypothetical_protein	1.998e-12	82.9268
Scaffold5837	topoisomerase_TOP1-interacting_protein_BTBD1	0	99.7041
Scaffold5868	ubiquitin_protein_ligase	1.097e-18	100
Scaffold5869	cytochrome_P450	1.002e-33	90.1408
Scaffold5874	helicase	1.39e-16	92.6829
Scaffold5880	hypothetical_protein	3.636e-06	81.25
Scaffold5883	alpha/beta_hydrolase	2.019e-15	90.4762
Scaffold5884	hypothetical_protein	5.401e-36	85.2941
Scaffold5899	pkd1l2	2.021e-22	100
Scaffold5908	hypothetical_protein	1.263e-92	86.1446
Scaffold5911	secreted_protein	1.004e-25	96.2963
Scaffold5917	conserved_hypothetical_protein	1.914e-19	97.1429
Scaffold5918	nicotinamide_N-methyltransferase	9.794e-68	89.4366
Scaffold5920	cytochrome_P450	3.604e-26	97.9592
Scaffold5924	hypothetical_protein	5.358e-06	100
Scaffold5925	exosome_component	8.489e-14	95.8333
Scaffold5927	protein_groucho-2	1.141e-25	85.2459
Scaffold5952	conserved_hypothetical_protein	0	92.3963
Scaffold5954	G_patch_domain_and_KOW_motifs-containing_protein	5.073e-29	100
Scaffold5955	myosin_X	4.344e-10	92.8571
Scaffold5957	conserved_hypothetical_protein	3.809e-06	84.6154
Scaffold5958	hypothetical_protein	0	90
Scaffold5978	peptidyl-prolyl_cis-trans_isomerase	2.807e-106	97.561
Scaffold5987	secreted_metalloprotease	2.289e-40	100
Scaffold5989	conserved_hypothetical_protein	1.088e-17	94.8718
Scaffold5990	conserved_hypothetical_protein	3.955e-27	96.2264
Scaffold5994	receptor_tyrosine_phosphatase_type_r2a	1.945e-36	97.2603
Scaffold5995	receptor_tyrosine_phosphatase_type_r2a	1.845e-26	85.9375
Scaffold5999	MYND_finger_domaincontaining_protein	1.899e-10	84.6154
Scaffold6012	hypothetical_protein	2.392e-33	83.908
Scaffold6024	conserved_hypothetical_protein	1.712e-159	90.8795
Scaffold6057	hypothetical_protein	2.807e-32	93.8462
Scaffold6064	monocarboxylate_transporter	3.883e-49	92.9412
Scaffold6071	pacman_protein	1.689e-34	91.6667
Scaffold6090	hypothetical_protein	3.656e-09	90.625
Scaffold6094	serine/threonine_protein_kinase	6.174e-46	95.2941
Scaffold6096	conserved_hypothetical_protein	3.832e-59	93.1624
Scaffold6102	pheromone_and_odorant_receptor	2.355e-169	95.5631
Scaffold6106	5'_nucleotidase	1.498e-23	91.8367
Scaffold6124	ribosome_biogenesis_protein_bms1	1.549e-31	93.75
Scaffold6134	monocarboxylate_transporter	1.062e-118	84.4
Scaffold6147	Chitinase	9.571e-52	92.5373
Scaffold6154	longevity_assurance_factor	1.006e-17	100
Scaffold6173	huntingtons_disease_protein_huntingtin	3.404e-15	100
Scaffold6178	hipk	6.545e-47	96.0526
Scaffold6184	26S_proteasome_regulatory_complex	5.912e-44	93.9759
Scaffold6201	secreted_salivary_gland_peptide	5.154e-69	81.3793
Scaffold6205	eIF2-interacting_protein_ABC50	3.038e-16	96
Scaffold6219	hypothetical_protein	5.129e-12	97.6744
Scaffold6220	ornithine_decarboxylase	4.35e-21	95.7447
Scaffold6221	helicase	3.728e-33	100
Scaffold6225	hypothetical_protein	1.129e-29	88.6957
Scaffold6251	cuticular_protein	1.379e-56	90.099
Scaffold6254	conserved_hypothetical_protein	4.496e-07	88.4615
Scaffold6258	docking_protein	1.49e-21	100
Scaffold6281	hypothetical_protein	2.818e-08	97.8723
Scaffold6315	multidrug_resistance_protein	4.707e-35	100
Scaffold6318	monocarboxylate_transporter	1.684e-151	96.2121
Scaffold6323	hypothetical_protein	9.003e-06	84.2105
Scaffold6333	conserved_hypothetical_protein	5.599e-24	100
Scaffold6334	conserved_hypothetical_protein	4.094e-159	95.7364
Scaffold6343	suppressor_protein_SRP40	7.272e-97	92.6471
Scaffold6350	goodpasture_antigen-binding_protein	4.781e-16	96.4286
Scaffold6367	nuclear_matrix_protein	6.327e-44	98.913
Scaffold6369	Titin	2.245e-51	86.8687
Scaffold6372	hypothetical_protein	1.45e-20	95.3488
Scaffold6383	conserved_hypothetical_protein	5.042e-60	100
Scaffold6391	fidipidine	1.094e-15	100
Scaffold6397	hypothetical_protein	1.352e-06	81.8182
Scaffold6406	hypothetical_protein	3.858e-08	88.8889
Scaffold6408	monocarboxylate_transporter	8.955e-166	100
Scaffold6414	sodium-neurotransmitter_symporter	1.893e-35	100
Scaffold6416	conserved_hypothetical_protein	1.103e-32	91.4286
Scaffold6421	conserved_hypothetical_protein	6.66e-19	100
Scaffold6432	hypothetical_protein	7.794e-12	82.3529
Scaffold6440	secreted_cysteine_rich_protein	3.996e-12	81.0811
Scaffold6452	zinc_transporter	4.469e-16	100
Scaffold6456	zinc_finger_cx8-c-x5-c-x3-h_type_(and_similar)_domain-containing_protein	1.798e-11	100
Scaffold6469	conserved_hypothetical_protein	3.088e-23	97.9167
Scaffold6488	calcitonin_receptor	4.681e-22	97.619
Scaffold6493	rab3_GTPaseactivating_protein	3.126e-20	100
Scaffold6496	lysophosphatidic_acid_acyltransferase_LPAAT	3.019e-83	96.2687
Scaffold6500	cuticle_protein	1.131e-20	82.6087
Scaffold6504	signal_recognition_particle_receptor	1.843e-14	97.2973
Scaffold6506	bromodomain-containing_protein	3.498e-48	94.8718
Scaffold6511	conserved_hypothetical_protein	3.063e-22	98
Scaffold6513	hypothetical_protein	2.105e-27	87.931
Scaffold6542	cyclic-AMP-dependent_transcription_factor_atf-6	1.919e-62	96.2963
Scaffold6555	sodium/phosphate_cotransporter	5.347e-14	100
Scaffold6556	helix-loop-helix_transcription_factor	9.575e-28	98.3333
Scaffold6557	conserved_hypothetical_protein	2.666e-35	100
Scaffold6559	conserved_hypothetical_protein	2.952e-23	97.9167
Scaffold6560	thioredoxin_domain-containing_protein	2.069e-179	100
Scaffold6561	half-ABC_transporter	0	98.9796
Scaffold6568	prolyl_4-hydroxylase_alpha_subunit	4.792e-30	90.7692
Scaffold6569	cell_adhesion_molecule	6.503e-28	100
Scaffold6595	arylsulfatase_B_precursor	2.792e-26	85.2459
Scaffold6605	hypothetical_protein	4.662e-17	100
Scaffold6617	calmodulin-binding_transcription_activator	3.279e-44	96.0784
Scaffold6627	lachesin	7.967e-23	89.4737
Scaffold6635	ankyrin_repeat_containing_protein	1.273e-10	80.5556
Scaffold6642	hypothetical_protein	1.293e-07	95.8333
Scaffold6643	propionyl-CoA_carboxylase	9.254e-14	100
Scaffold6650	conserved_hypothetical_protein	1.3e-06	100
Scaffold6653	RNA-directed_RNA_polymerase	4.634e-19	91.4894
Scaffold6657	nicotinamide_N-methyltransferase	1.536e-26	81.6667
Scaffold6659	amino_acid_permease	1.041e-19	100
Scaffold6666	ribonuclease_P_protein_subunit_p29	4.655e-96	98.2857
Scaffold6673	conserved_hypothetical_protein	4.344e-09	100
Scaffold6679	high_mobility_group_protein	1.813e-23	97.619
Scaffold6693	A_kinase_anchor_protein	1.818e-31	100
Scaffold6697	PHDfinger_domain-containing_protein	4.723e-42	98.7179
Scaffold6702	hypothetical_protein	1.884e-62	97.2477
Scaffold6705	hypothetical_protein	2.208e-11	93.5484
Scaffold6720	armadillo_repeat-containing_protein	4.995e-42	100
Scaffold6729	WD-repeat_protein	5.27e-32	92.3077
Scaffold6747	tar_DNA-binding_protein	1.652e-42	100
Scaffold6749	conserved_hypothetical_protein	6.819e-19	95.5556
Scaffold6757	Filamin/ABP280_repeatcontaining_protein	4.987e-80	97.8261
Scaffold6758	Filamin/ABP280_repeatcontaining_protein	2.847e-138	95.1754
Scaffold6767	conserved_hypothetical_protein	8.635e-12	96.875
Scaffold6771	synaptic_vesicle-associated_integral_membrane_protein	9.243e-09	96.2963
Scaffold6773	conserved_hypothetical_protein	6.414e-09	91.6667
Scaffold6777	hypothetical_protein	9.859e-15	90.4762
Scaffold6805	hypothetical_protein	1.878e-20	88.7324
Scaffold6806	hypothetical_protein	6.202e-88	96.8944
Scaffold6819	endothelin-converting_enzyme	1.216e-40	94.9367
Scaffold6824	conserved_hypothetical_protein	4.56e-16	97.2973
Scaffold6825	conserved_hypothetical_protein	1.068e-15	100
Scaffold6826	alanine_aminotransferase	8.669e-26	86.2069
Scaffold6827	hypothetical_protein	3.179e-37	98.5507
Scaffold6837	hypothetical_protein	2.223e-16	85.7143
Scaffold6840	lipoate-protein_ligase	6.517e-108	92.1053
Scaffold6843	Ca2+_sensor	4.107e-36	98.5075
Scaffold6853	ABC_transporter	5.735e-23	93.1034
Scaffold6858	conserved_hypothetical_protein	1.626e-52	96.8085
Scaffold6872	WD-repeat_protein	7.791e-55	98.9474
Scaffold6874	conserved_hypothetical_protein	3.283e-44	98.75
Scaffold6880	conserved_hypothetical_protein	7.313e-14	100
Scaffold6881	hypothetical_protein	1.179e-21	82.7586
Scaffold6888	hypothetical_protein	1.27e-10	92.5926
Scaffold6892	zinc_finger_protein	2.005e-29	100
Scaffold6896	calcium-dependent_cysteine_protease	2.354e-31	98.3607
Scaffold6919	casein_kinase	4.779e-43	100
Scaffold6922	adaptor_protein_complex-4_(AP-4)	3.737e-20	100
Scaffold6938	Niemann-Pick_type_C1_domain-containing_protein	4.17e-32	96.875
Scaffold6954	hypothetical_protein	3.55e-27	96.2264
Scaffold6957	peroxinectin	1.345e-09	100
Scaffold6972	hypothetical_protein	3.924e-10	85.7143
Scaffold6980	myosin_regulatory_light_chain	3.174e-67	95.614
Scaffold6988	solute_carrier	3.836e-39	98.2759
Scaffold6989	secreted_salivary_gland_peptide	5.627e-41	89
Scaffold6994	hypothetical_protein	3.696e-27	94.5455
Scaffold6995	hypothetical_protein	2.52e-155	88.7681
Scaffold7009	zinc_finger_protein	3.966e-22	100
Scaffold7018	conserved_hypothetical_protein	0	89.4866
Scaffold7023	conserved_hypothetical_protein	2.729e-16	93.5484
Scaffold7030	dolichyl_glycosyltransferase	2.867e-27	96.6667
Scaffold7035	zinc_finger_protein	1.605e-37	95.8904
Scaffold7036	zinc_finger_protein	2.414e-81	82.0988
Scaffold7054	dihydrodipicolinate_synthase	2.51e-22	81.9672
Scaffold7068	conserved_hypothetical_protein	9.079e-29	100
Scaffold7071	secreted_salivary_gland_peptide	4.046e-19	97.4359
Scaffold7075	heat_shock_protein	8.329e-77	95.8333
Scaffold7079	intron-specific_reverse_transcriptase	1.501e-07	94.1176
Scaffold7090	tyrosyl-DNA_phosphodiesterase	0	97.8142
Scaffold7111	hypothetical_protein	1.929e-20	81.6327
Scaffold7115	conserved_hypothetical_protein	1.648e-11	96.6667
Scaffold7127	succinate_dehydrogenase	6.028e-36	95.4545
Scaffold7143	ubiquitin_protein_ligase	3.002e-22	97.8723
Scaffold7178	HEAT_repeatcontaining_protein	2.234e-23	96.4286
Scaffold7193	conserved_hypothetical_protein	2.567e-25	98.0392
Scaffold7210	conserved_hypothetical_protein	1.58e-28	96.2963
Scaffold7214	muscle_myosin_heavy_chain	1.772e-12	85.7143
Scaffold7219	conserved_hypothetical_protein	1.373e-46	98.75
Scaffold7232	conserved_hypothetical_protein	1.048e-26	96.4286
Scaffold7233	conserved_hypothetical_protein	1.087e-34	100
Scaffold7237	sucrase-isomaltase	7.546e-20	93.3333
Scaffold7240	hypothetical_protein	6.822e-14	89.2857
Scaffold7245	hypothetical_protein	1.203e-71	81.4634
Scaffold7252	ubiquitin_specific_proteinase	3.045e-96	100
Scaffold7257	chaperonin_complex_component	1.609e-40	98.6301
Scaffold7309	secreted_protein	1.335e-25	100
Scaffold7311	polyprotein_of_retroviral_origin	1.841e-38	90.6667
Scaffold7321	protein_MICAL-3	1.966e-28	100
Scaffold7322	protein_MICAL-3	2.388e-38	95.8904
Scaffold7328	hypothetical_protein	2.052e-10	81.8182
Scaffold7332	zinc_transporter	1.316e-46	98.8095
Scaffold7345	secreted_salivary_gland_peptide	1.134e-07	81.4815
Scaffold7357	HSP70	6.976e-13	97.0588
Scaffold7358	hypothetical_protein	8.186e-45	81.5789
Scaffold7369	eIF2-interacting_protein_ABC50	4.443e-31	82.6667
Scaffold7370	nucleolar_GTPase/ATPase_p130	6.273e-06	97.8723
Scaffold7392	hypothetical_protein	1.529e-64	98.0519
Scaffold7397	hypothetical_protein	1.313e-24	87.5
Scaffold7409	MutS_domain_V_domaincontaining_protein	4.176e-29	95.082
Scaffold7416	membrane_glycoprotein_LIG-1	3.765e-24	95.7447
Scaffold7417	membrane_glycoprotein_LIG-1	8.155e-26	82.2581
Scaffold7419	PAP-associated_domain-containing_protein	5.251e-19	100
Scaffold7422	timeless_protein	3.075e-07	100
Scaffold7437	serine/threonine_protein_kinase	4.658e-125	100
Scaffold7449	woc_protein	6.018e-46	100
Scaffold7480	ATP-dependent_RNA_helicase	1.637e-33	96.5517
Scaffold7490	serine/threonine_protein_kinase	1.458e-23	96.0784
Scaffold7495	hypothetical_protein	1.008e-64	99.0826
Scaffold7499	voltage-gated_hydrogen_channel	5.752e-49	96.4706
Scaffold7506	hypothetical_protein	1.615e-64	100
Scaffold7517	leucine_rich_repeat_and_NACHT_domain-containing_protein	0	92.3288
Scaffold7527	DNA-binding_protein_mel-18	1.183e-14	100
Scaffold7530	zinc_finger_protein	6.262e-11	100
Scaffold7531	glutamate_[NMDA]_receptor_subunit_3A	1.58e-97	100
Scaffold7537	DRL1_protein	8.473e-24	95.9184
Scaffold7557	hypothetical_protein	5.613e-117	88.3838
Scaffold7572	kelch_repeatcontaining_protein	1.426e-42	100
Scaffold7576	hypothetical_protein	7.818e-33	82.6087
Scaffold7580	hypothetical_protein	7.285e-06	85.7143
Scaffold7585	conserved_hypothetical_protein	4.434e-48	89.1304
Scaffold7586	ubiquitin_specific_protease	1.406e-40	100
Scaffold7588	conserved_hypothetical_protein	6.04e-29	83.0769
Scaffold7603	sulfakinin_receptor	1.505e-71	90.6667
Scaffold7604	dehydrogenase	1.088e-38	100
Scaffold7615	conserved_hypothetical_protein	1.273e-08	80.6452
Scaffold7622	hypothetical_protein	2.305e-11	93.9394
Scaffold7637	hypothetical_protein	3.647e-35	96.6667
Scaffold7646	purple_acid_phosphatase	2.356e-45	91.5493
Scaffold7650	pdzk7	6.178e-24	90.9091
Scaffold7664	conserved_hypothetical_protein	1.906e-23	96
Scaffold7672	adenylate_kinase	5.006e-12	88.2353
Scaffold7675	transmembrane_protein_184B	7.566e-30	98.3051
Scaffold7682	dihydroorotase	4.629e-30	96.9697
Scaffold7686	hypothetical_protein	3.926e-08	85.1852
Scaffold7688	phosphoribosylformylglycinamidine_synthase	6.015e-24	96.1538
Scaffold7693	hypothetical_protein	2.183e-09	80.5556
Scaffold7698	peroxisomal_acyl-CoA_oxidase	1.005e-17	85.7143
Scaffold7702	mitogen_activated_protein_kinase_kinase_kinase_1	2.669e-22	96.1538
Scaffold7710	hypothetical_protein	4.182e-13	85.7143
Scaffold7718	aminomethyl_transferase	4.564e-26	96
Scaffold7725	hypothetical_protein	1.327e-14	89.2857
Scaffold7727	phosphatidylinositol_transfer_protein_SEC14	8.442e-29	96.5517
Scaffold7738	salivary_sulfotransferase	0	93.6455
Scaffold7746	hypothetical_protein	8.999e-08	92
Scaffold7754	secreted_protein	4.915e-15	90
Scaffold7758	hypothetical_protein	3.139e-60	91.2621
Scaffold7765	conserved_hypothetical_protein	5.858e-06	100
Scaffold7767	rhotekin	6.926e-20	91.1111
Scaffold7772	conserved_hypothetical_protein	1.766e-23	81.5789
Scaffold7813	secreted_NADH-ubiquinone_oxireductase	3.865e-15	90
Scaffold7814	ankyrin_repeat_containing_protein	4.101e-20	100
Scaffold7819	hypothetical_protein	5.053e-37	97.0149
Scaffold7824	hypothetical_protein	1.281e-11	93.75
Scaffold7836	DEAD_box_ATP-dependent_RNA_helicase	1.487e-17	100
Scaffold7850	NAD_dehydrogenase	1.713e-42	95
Scaffold7856	hypothetical_protein	1.296e-29	88
Scaffold7864	hypothetical_protein	2.671e-61	80.315
Scaffold7881	heterotrimeric_G_protein_alpha_subunit_B	1.168e-41	100
Scaffold7884	cathepsin_C	4.065e-19	96.2264
Scaffold7889	conserved_hypothetical_protein	1.186e-21	100
Scaffold7896	calcium_activated_chlorine_channel	5.116e-43	96.2963
Scaffold7907	glutathione_synthetase	1.122e-25	84.2105
Scaffold7908	hypothetical_protein	2.849e-15	81.8182
Scaffold7913	phospholysine_phosphohistidine_inorganic_pyrophosphate_phosphatase	3.668e-13	97.0588
Scaffold7916	hypothetical_protein	1.455e-37	89.7436
Scaffold7920	conserved_hypothetical_protein	2.828e-10	86.8421
Scaffold7932	conserved_hypothetical_protein	1.213e-30	100
Scaffold7956	prickle	4.41e-74	99.1228
Scaffold7959	transcription_factor_Dp-2	5.556e-70	95.7627
Scaffold7965	hypothetical_protein	1.965e-17	97.7273
Scaffold7993	hypothetical_protein	1.463e-06	100
Scaffold7996	conserved_hypothetical_protein	2.775e-18	91.6667
Scaffold8007	palmitoyl-protein_thioesterase_precursor	0	97.5758
Scaffold8012	1-acyl-glycerol-3-phosphate_acyltransferase	3.276e-11	94.2857
Scaffold8027	zinc_finger_protein	2.954e-95	95.8333
Scaffold8034	exocyst_componenet_sec8	1.247e-13	95.8333
Scaffold8040	conserved_hypothetical_protein	6.198e-23	95.2941
Scaffold8044	integrin_alpha-ps	2.547e-26	92.8571
Scaffold8059	DEK_domain-containing_protein	6.312e-08	95.8333
Scaffold8063	hypothetical_protein	1.436e-35	98.5294
Scaffold8068	RNA_methyltransferase	7.371e-21	84.2105
Scaffold8069	RNA_methyltransferase	1.657e-28	88.5246
Scaffold8076	esophageal_cancer_associated_protein	3.745e-17	97.5
Scaffold8078	conserved_hypothetical_protein	1.731e-09	87.5
Scaffold8093	coronin	1.799e-42	98.1132
Scaffold8096	amino_acid_transporter	1.288e-38	100
Scaffold8101	tripeptidyl-peptidase_II	3.555e-19	95.8333
Scaffold8107	FHA_domaincontaining_protein	0	99.0446
Scaffold8108	zinc_finger	1.882e-32	100
Scaffold8124	sucrase-isomaltase	1.624e-09	100
Scaffold8126	serin_proteinase	8.34e-29	86.6667
Scaffold8128	AMP_dependent_CoA_ligase	2.726e-22	96.4286
Scaffold8136	neuralized	2.968e-20	90.1961
Scaffold8144	septin	5.287e-12	88.2353
Scaffold8147	hypothetical_protein	1.024e-28	95.9184
Scaffold8159	lysosomal_alpha-mannosidase	1.649e-39	100
Scaffold8173	conserved_hypothetical_protein	2.475e-49	96.4286
Scaffold8183	nbeal1	3.233e-18	97.561
Scaffold8189	Pituitary_homeobox	1.94e-77	99.4152
Scaffold8195	hypothetical_protein	3.581e-11	82.3529
Scaffold8230	hypothetical_protein	3.701e-39	80.9524
Scaffold8233	exportin_5	1.344e-28	94.5946
Scaffold8243	serine/threonine_protein_kinase	1.321e-29	98.3871
Scaffold8263	conserved_hypothetical_protein	1.052e-19	80.7692
Scaffold8283	NADH-ubiquinone_oxidoreductase	1.81e-25	95.8333
Scaffold8291	ribosomal_protein_L3	9.022e-65	100
Scaffold8293	conserved_hypothetical_protein	2.694e-30	100
Scaffold8308	conserved_hypothetical_protein	4.774e-94	98.8889
Scaffold8316	hypothetical_protein	1.256e-23	84
Scaffold8330	voltage-activated_ion_channel	1.258e-23	100
Scaffold8337	hypothetical_protein	7.87e-13	86.4865
Scaffold8351	hypothetical_protein	1.995e-06	81.4815
Scaffold8353	conserved_hypothetical_protein	1.806e-32	98.4127
Scaffold8358	adenylate_cyclase	3.913e-23	97.9592
Scaffold8364	cathepsin_B_endopeptidase	1.285e-41	89.8734
Scaffold8365	steroidogenic_acute_regulatory_protein	4.259e-61	97.2603
Scaffold8371	ELM2_domaincontaining_protein	2.679e-20	90.566
Scaffold8374	conserved_hypothetical_protein	2.475e-21	95.7447
Scaffold8375	WD-repeat_protein	6.154e-24	97.6744
Scaffold8384	AMPlified_in_osteosarcoma_isoform	8.265e-39	97.3684
Scaffold8385	pacman_protein	6.07e-18	100
Scaffold8387	nhl_repeat-containing_protein	3.472e-170	99.1632
Scaffold8388	hypothetical_protein	7.965e-10	90.3226
Scaffold8394	macoilin_short_form	6.85e-08	100
Scaffold8413	small_nuclear_ribonucleoprotein_E	2.097e-18	100
Scaffold8420	hypothetical_protein	3.26e-30	95.5556
Scaffold8424	beta-glucocerebrosidase	0	97.9123
Scaffold8425	RAS-like_protein	1.323e-53	98.9011
Scaffold8441	conserved_hypothetical_protein	3.738e-11	96.5517
Scaffold8478	hypothetical_protein	3.237e-06	84.2105
Scaffold8485	hypothetical_protein	3.943e-11	83.3333
Scaffold8486	6-phosphogluconate_dehydrogenase	6.789e-33	97.3684
Scaffold8489	hypothetical_protein	4.425e-27	95.4545
Scaffold8498	hypothetical_protein	2.363e-18	82
Scaffold8499	hypothetical_protein	4.781e-29	83.9506
Scaffold8505	GYF_domaincontaining_protein	0	87.0637
Scaffold8513	8-oxoguanine_DNA_glycosylase	1.668e-08	92.3077
Scaffold8516	hypothetical_protein	1.371e-74	88.806
Scaffold8523	secreted_protein	2.394e-31	96.2963
Scaffold8524	dynactin_P62_subunit	2.306e-16	93.1034
Scaffold8532	secreted_protein	2.335e-17	93.3333
Scaffold8535	prostate-specific_transglutaminase	4.927e-63	85.4701
Scaffold8539	rassf	1.81e-12	94.4444
Scaffold8563	conserved_hypothetical_protein	3.248e-29	86.3636
Scaffold8564	hypothetical_protein	5.612e-41	97.6744
Scaffold8572	hypothetical_protein	1.559e-09	81.8182
Scaffold8577	WD-repeat_protein	2.934e-30	98.3333
Scaffold8591	cytochrome_B	0	99.4695
Scaffold8592	colmedin	9.457e-11	100
Scaffold8605	hypothetical_protein	2.397e-62	88.0795
Scaffold8610	P450_CYP319A1	3.356e-21	96.2963
Scaffold8613	NF-kappaB_inhibitor_IkappaB	7.579e-36	98.5507
Scaffold8625	organic_cation/carnitine_transporter	0	95.5684
Scaffold8630	proclotting_enzyme_precursor	1.905e-12	96.7742
Scaffold8631	hypothetical_protein	3.579e-93	97.4843
Scaffold8640	tudor_domaincontaining_protein	3.111e-125	94.5455
Scaffold8645	CUT_domaincontaining_protein	8.512e-15	100
Scaffold8658	hypothetical_protein	4.803e-18	82.9268
Scaffold8669	cytochrome_P-450_IIC4	5.785e-28	94.5455
Scaffold8673	tyrosine_kinase_orphan_receptor	7.204e-142	99.5495
Scaffold8681	carbonic_anhydrase	7.987e-27	94.7368
Scaffold8686	hypothetical_protein	1.516e-09	92
Scaffold8695	myosin-IX	6.57e-32	98.4615
Scaffold8704	rapsynoid	2.556e-48	88.6792
Scaffold8707	hypothetical_protein	2.979e-08	86.2069
Scaffold8715	conserved_hypothetical_protein	3.82e-10	96.4286
Scaffold8739	multidrug_resistance_protein	0	97.8182
Scaffold8742	protein_EMSY	2.47e-10	87.8788
Scaffold8746	glycosyltransferase	2.121e-50	98.9011
Scaffold8773	organic_anion_transporter	2.298e-28	93.2203
Scaffold8779	glucose_dehydrogenase	1.794e-29	89.0625
Scaffold8785	hypothetical_protein	1.559e-39	90.7895
Scaffold8788	conserved_hypothetical_protein	8.814e-26	94.6429
Scaffold8791	dipeptidyl_peptidase_IV	2.108e-78	100
Scaffold8794	conserved_hypothetical_protein	1.119e-38	82.1429
Scaffold8800	guanosine_polyphosphate_pyrophosphohydrolase/synthase	9.207e-72	81.5951
Scaffold8801	secreted_salivary_gland_peptide	1.23e-24	96.2264
Scaffold8823	WD_domain	1.532e-11	100
Scaffold8831	hypothetical_protein	2.776e-09	84
Scaffold8837	hypothetical_protein	1.359e-10	88.3721
Scaffold8840	xylosylprotein_beta4-galactosyltransferase	0	96.8858
Scaffold8843	U2_snRNP_splicing_factor	3.907e-14	92.8571
Scaffold8844	ras-responsive_element_binding_protein	0	99.7167
Scaffold8845	ras-responsive_element_binding_protein	0	99.8124
Scaffold8852	hypothetical_protein	4.365e-41	85.1351
Scaffold8857	hypothetical_protein	2.223e-13	85.3659
Scaffold8863	sodium-neurotransmitter_symporter	1.965e-23	100
Scaffold8891	conserved_hypothetical_protein	6.408e-26	92.5
Scaffold8904	TFII-F-interacting_CTD_phosphatase	9.742e-18	95.2381
Scaffold8908	hypothetical_protein	2.521e-31	94.9153
Scaffold8909	hypothetical_protein	1.235e-37	91.6667
Scaffold8912	ATP-dependent_bile_acid_permease	1.472e-25	89.8305
Scaffold8915	vacuolar_sorting_protein	1.87e-170	99.1416
Scaffold8922	tropomyosin	2.306e-25	100
Scaffold8930	transcription_factor	0	91.1315
Scaffold8939	spindle_checkpoint_protein_bubr1	5.874e-10	94.3396
Scaffold8944	mitogen-activated_protein_kinase_kinase_MKK4	1.249e-26	81.8182
Scaffold8958	mbt_domain_containing_1_isoform_1_family_protein	4.766e-49	88.2979
Scaffold8962	conserved_hypothetical_protein	0	99.8569
Scaffold8966	20S_proteasome	1.148e-87	100
Scaffold8981	calponin	8.193e-20	93.0233
Scaffold8986	hypothetical_protein	6.563e-31	95.3125
Scaffold8997	vacuolar_protein-sorting_protein	6.554e-50	98.8636
Scaffold9026	single-stranded_DNA_binding_protein_P9	7.527e-10	100
Scaffold9043	high_affinity_nerve_growth_factor_receptor	1.134e-22	98
Scaffold9045	CP3:_hemelipoglyco-carrier_protein	1.128e-11	95.6522
Scaffold9050	hypothetical_protein	1.144e-06	84
Scaffold9074	conserved_hypothetical_protein	2.557e-14	89.4737
Scaffold9076	hypothetical_protein	2.33e-47	80.1887
Scaffold9083	GMP_reductase	7.125e-35	100
Scaffold9084	Ras_GTPase-activating_protein	2.114e-30	98.3607
Scaffold9088	hypothetical_protein	9.86e-63	98.0198
Scaffold9095	hypothetical_protein	3.165e-150	93.9759
Scaffold9097	synapse-associated_protein	1.359e-27	96.2963
Scaffold9098	guanine_nucleotide_exchange_factor_mss4	1.146e-48	97.5
Scaffold9101	acetylcholinesterase	4.181e-12	82.6087
Scaffold9103	RAS-related_protein	4.062e-32	98.3607
Scaffold9104	RNA_helicase	6.694e-11	100
Scaffold9113	Niemann-Pick_type_C1_domain-containing_protein	1.988e-18	100
Scaffold9114	Niemann-Pick_type_C1_domain-containing_protein	2.399e-17	100
Scaffold9136	lactadherin/mfg-E8	4.082e-11	96.6667
Scaffold9145	tudor_domaincontaining_protein	3.922e-52	94.9153
Scaffold9149	nucleoporin_Nup37	5.222e-18	92.8571
Scaffold9159	hypothetical_protein	3.463e-156	100
Scaffold9161	hypothetical_protein	0	98.6014
Scaffold9162	hypothetical_protein	1.046e-36	82.4176
Scaffold9163	male_sterility_domain-containing_protein	1.014e-27	86.4407
Scaffold9174	hypothetical_protein	2.192e-10	83.871
Scaffold9176	tyrosine_aminotransferase	1.781e-16	100
Scaffold9230	sox10_protein	5.039e-76	97.8571
Scaffold9236	cytochrome_P450	2.123e-23	97.8261
Scaffold9242	gamma-tubulin_complex_component	1.52e-22	95.9184
Scaffold9256	hypothetical_protein	0	95.5335
Scaffold9259	ribonuclease_P_protein_subunit_p30	1.122e-17	97.4359
Scaffold9261	hypothetical_protein	2.456e-73	96
Scaffold9282	acetylcholinesterase	2.93e-10	92.8571
Scaffold9284	sn-1	5.783e-10	95.082
Scaffold9286	hypothetical_protein	2.017e-60	97.0588
Scaffold9291	vacuolar_assembly/sorting_protein_DID2	1.023e-27	94.5205
Scaffold9300	nicotinamide_N-methyltransferase	2.975e-20	97.619
Scaffold9302	inhibitor_of_nuclear_factor_kappa-B_kinase_alpha	4.42e-14	97.2222
Scaffold9319	conserved_hypothetical_protein	1.637e-32	84.8101
Scaffold9324	GMP_reductase	7.398e-32	95.082
Scaffold9329	phosphatidylinositol_N-acetylglucosaminyltransferase_subunit_C	1.387e-12	91.6667
Scaffold9334	diacylglycerol_O-acyltransferase	1.407e-69	92.9825
Scaffold9337	peptidyl-prolyl_cis-trans_isomerase	1.386e-17	85.1064
Scaffold9339	hypothetical_protein	1.095e-07	98.3333
Scaffold9362	SCA7	5.887e-09	96.2963
Scaffold9367	hypothetical_protein	4.065e-33	83.3333
Scaffold9375	calponin	4.455e-28	100
Scaffold9401	conserved_hypothetical_protein	3.48e-15	100
Scaffold9405	3-hydroxyacyl-CoA_dehydrogenase	3.419e-21	83.871
Scaffold9408	hypothetical_protein	0	99.0196
Scaffold9453	dynamin	2.38e-35	93.3333
Scaffold9469	hypothetical_protein	3.581e-23	97.8723
Scaffold9477	p63	5.867e-96	99.3506
Scaffold9481	ankyrin_repeat_containing_protein	3.366e-35	92.5926
Scaffold9486	exportin	1.155e-21	100
Scaffold9489	chaperonin_complex_component	7.106e-13	94.1176
Scaffold9494	conserved_hypothetical_protein	1.693e-12	96.6667
Scaffold9499	conserved_hypothetical_protein	1.068e-48	84.0426
Scaffold9506	inhibitor_of_apoptosis_protein_1_and_2	4.05e-73	97.5806
Scaffold9521	multidrug_resistance_protein	0	98.5
Scaffold9531	nuclear_receptor_coactivator	4.53e-11	100
Scaffold9535	conserved_hypothetical_protein	3.315e-27	96.1538
Scaffold9545	glutamate_carboxypeptidase	3.472e-35	92.9577
Scaffold9549	THAP_domaincontaining_protein	8.099e-44	90.9091
Scaffold9553	disintegrin-metalloprotease	1.24e-46	96.5909
Scaffold9565	arylsulfatase_B	9.422e-123	88.7255
Scaffold9567	hypothetical_protein	2.113e-32	88.4058
Scaffold9568	NF-kappaB_inhibitor_IkappaB	4.71e-44	98.1595
Scaffold9571	hypothetical_protein	0	92.9619
Scaffold9572	hypothetical_protein	2.964e-104	88.8268
Scaffold9574	hypothetical_protein	2.012e-06	91.3043
Scaffold9588	conserved_hypothetical_protein	6.429e-32	100
Scaffold9590	pkd1l2	4.603e-16	100
Scaffold9599	serine/threonine_protein_phosphatase_PP1	1.059e-28	89.2308
Scaffold9615	phosphatidylcholine-sterol_acyltransferase	1.274e-28	98.1132
Scaffold9620	molybdenum/thiazole_biosynthesis_cofactor	1.026e-12	89.8305
Scaffold9629	G2/mitotic-specific_cyclin_A	5.887e-06	95.4545
Scaffold9640	hypothetical_protein	2.592e-46	90.9091
Scaffold9642	NIK-_and_IKBKB-binding_protein	2.198e-28	100
Scaffold9655	conserved_hypothetical_protein	5.94e-15	94.1176
Scaffold9660	hypothetical_protein	2.42e-23	86.2745
Scaffold9666	secreted_salivary_gland_peptide	3.939e-30	92.9825
Scaffold9669	secreted_salivary_gland_peptide	1.516e-25	91.6667
Scaffold9675	hypothetical_protein	3.245e-06	82.6087
Scaffold9677	hypothetical_protein	8.748e-12	82.8571
Scaffold9681	pantothenate_kinase	3.046e-25	94.4444
Scaffold9683	amyloid_beta_A4_precursor_protein_(APP)-binding_protein	3.419e-12	84.2105
Scaffold9686	hypothetical_protein	1.537e-08	83.3333
Scaffold9695	conserved_hypothetical_protein	2.288e-09	100
Scaffold9696	integral_membrane_protein_GPR175	8.019e-11	89.1892
Scaffold9697	integral_membrane_protein_GPR175	4.41e-20	97.8723
Scaffold9702	secreted_mucin_MUC17	2.236e-114	91.6031
Scaffold9703	ldl_receptor_adaptor_protein	4.316e-07	100
Scaffold9705	fam43	9.913e-94	100
Scaffold9706	kinesin-associated_protein	4.051e-127	94.5312
Scaffold9710	phosphatidylserine_receptor	0	98.2456
Scaffold9718	RAS	2.18e-33	82.6667
Scaffold9729	acid_methyltransferase	2.411e-21	88.4615
Scaffold9771	hypothetical_protein	3.155e-09	100
Scaffold9778	sodium/solute_symporter	1.524e-71	98.2456
Scaffold9779	phospholipase_C	1.361e-24	98.1132
Scaffold9784	mixed_lineage_kinase_4alpha	1.067e-38	100
Scaffold9802	endosomal_membrane_protein_EMP70	1.236e-26	94.5455
Scaffold9813	ubiquitin_protein_ligase_edd	3.11e-38	93.5484
Scaffold9817	hypothetical_protein	2.44e-08	82.3529
Scaffold9820	peroxinectin	8.737e-18	100
Scaffold9823	Endothelinconverting_enzyme	0	96.1456
Scaffold9844	salivary_sulfotransferase	3.319e-18	88.0952
Scaffold9852	hypothetical_protein	1.377e-45	83.3333
Scaffold9859	conserved_hypothetical_protein	2.94e-48	94.0476
Scaffold9864	ubiquitin_specific_protease	3.484e-10	100
Scaffold9884	medium-chain_acyl-CoA_dehydrogenase	2.481e-61	95.283
Scaffold9888	conserved_hypothetical_protein	1.089e-33	95.1613
Scaffold9896	conserved_hypothetical_protein	9.397e-30	98.0769
Scaffold9901	multiple_pdz_domain_protein	8.49e-29	96.9697
Scaffold9905	15-hydroxyprostaglandin_dehydrogenase	8.554e-28	100
Scaffold9909	aldehyde_dehydrogenase	9.899e-38	97.2222
Scaffold9925	acetylcholinesterase	0	96.5517
Scaffold9926	neuronal_acetylcholine_receptor_subunit_alpha-3	4.198e-41	95.6044
Scaffold9927	cement_precursor_protein_3B_variant	0	96.649
Scaffold9929	three_prime_repair_exonuclease	2.911e-27	93.8462
Scaffold9936	hypothetical_protein	2.475e-10	100
Scaffold9937	NudC_domain-containing_protein	6.99e-19	87.7551
Scaffold9939	hypothetical_protein	5.443e-06	81.4815
Scaffold9940	trypsin	1.402e-49	97.6744
Scaffold9972	plasma_membrane_ca-ATPase_B2	1.808e-27	98.3333
Scaffold9978	hypothetical_protein	1.008e-34	92.9577
Scaffold9991	conserved_hypothetical_protein	1.395e-21	88
Scaffold10000	cytochrome_P450	1.085e-25	97.6744
Scaffold10002	(S)-2-hydroxy-acid_oxidase	1.145e-10	90.625
Scaffold10011	amiloridesensitive_sodium_channel_protein	9.512e-46	80.9524
Scaffold10014	hypothetical_protein	7.923e-59	100
Scaffold10019	nuclear_hormone_receptor_FTZ-F1	3.266e-23	86.6667
Scaffold10021	abhydrolase_domain-containing_protein	1.246e-134	97.2222
Scaffold10031	pre-mRNA_splicing_factor	7.489e-27	97.561
Scaffold10045	serine_active_site_containing_1_family_protein	4.293e-37	100
Scaffold10048	zinc_finger	3.127e-10	96.2963
Scaffold10052	uridine_cytidine_kinase_I	1.987e-33	97.4684
Scaffold10060	hypothetical_protein	1.795e-13	81.25
Scaffold10062	phospholipase_a2_protein	2.32e-29	88.5246
Scaffold10068	hypothetical_protein	7.489e-06	86.9565
Scaffold10071	FN5_protein	2.75e-18	98.3051
Scaffold10082	glucose_transport_protein	7.415e-41	100
Scaffold10084	conserved_hypothetical_protein	5.235e-15	94.5946
Scaffold10091	hypothetical_protein	2.107e-34	89.2617
Scaffold10096	hypothetical_protein	1.333e-18	83.3333
Scaffold10106	amsh	1.843e-17	95.122
Scaffold10110	monocarboxylate_transporter	6.537e-36	90.6667
Scaffold10113	guanine_nucleotide-binding_protein	1.034e-12	100
Scaffold10137	WD-repeat_protein	1.328e-12	100
Scaffold10147	transporter	3.462e-42	91.6667
Scaffold10151	cytochrome_P450	8.12e-18	93.0233
Scaffold10157	hypothetical_protein	1.731e-23	82.7586
Scaffold10169	metabotropic_glutamate_receptor_4	0	99.7625
Scaffold10170	conserved_hypothetical_protein	4.578e-23	86.0465
Scaffold10175	hdgfrp2_protein	5.092e-21	83.3333
Scaffold10187	zinc_finger_protein	1.192e-49	93.75
Scaffold10188	secreted_protein	2.663e-15	91.8919
Scaffold10189	hypothetical_protein	7.147e-12	83.3333
Scaffold10196	guanine_nucleotide_exchange_factor_(GBF1)	4.458e-16	96
Scaffold10204	GPRals(A)2:_allatostatin_Aprotein_coding	0	96.7568
Scaffold10224	chitinase	2.864e-25	96
Scaffold10248	ligand-gated_ionic_channel	2.788e-56	94.6809
Scaffold10251	hypothetical_protein	8.69e-07	95.4545
Scaffold10260	receptor_tyrosine_phosphatase_type_r2a	2.738e-44	95.2941
Scaffold10261	succinate_dehydrogenase	1.385e-46	93.9024
Scaffold10269	acyl-coenzyme_A_binding_domain-containing_protein	1.209e-14	94.1176
Scaffold10281	hypothetical_protein	6.092e-28	85.7143
Scaffold10287	succinate_dehydrogenase	6.122e-22	100
Scaffold10297	golgi_reassembly_stacking_protein	5.146e-22	97.7273
Scaffold10308	hypothetical_protein	3.579e-08	88
Scaffold10314	hypothetical_protein	1.192e-34	86.9565
Scaffold10315	hypothetical_protein	4.218e-16	82
Scaffold10319	mannose-binding_endoplasmic_reticulum-golgi_intermediate_compartment_lectinprotein_coding	4.555e-29	100
Scaffold10330	PrC_protein	9.35e-74	94.3548
Scaffold10332	conserved_hypothetical_protein	2.999e-64	81.1594
Scaffold10338	AMPlified_in_osteosarcoma_isoform	7.558e-19	97.619
Scaffold10340	ubiquitin_ligase_E3	1.932e-17	97.3684
Scaffold10343	conserved_hypothetical_protein	2.049e-27	100
Scaffold10353	Pax-interacting_protein	2.253e-21	90.7407
Scaffold10363	TPR_repeatcontaining_protein_C12orf30_(p120)_family_protein	7.207e-20	94
Scaffold10364	TPR_repeatcontaining_protein_C12orf30_(p120)_family_protein	3.433e-49	100
Scaffold10373	conserved_hypothetical_protein	2.101e-77	93.6
Scaffold10377	carbon-nitrogen_hydrolase	4.374e-109	90.5882
Scaffold10379	intron-specific_reverse_transcriptase	3.116e-14	88.2353
Scaffold10389	signal_recognition_particle_receptor	1.353e-25	89.2857
Scaffold10393	conserved_hypothetical_protein	9.122e-18	98.4127
Scaffold10396	hypothetical_protein	4.885e-40	95.3488
Scaffold10397	hypothetical_protein	4.716e-32	86.8421
Scaffold10404	box_H/ACA_snoRNP	1.232e-21	95.9184
Scaffold10413	hypothetical_protein	1.585e-06	81.8182
Scaffold10414	arylsulfatase_B	4.124e-31	96.4912
Scaffold10424	serine-threonine_protein_kinase	1.567e-28	94.5455
Scaffold10425	hypothetical_protein	1.352e-36	95.9459
Scaffold10433	HECT	1.618e-19	80.3571
Scaffold10434	AMP_dependent_CoA_ligase	1.495e-20	95.122
Scaffold10442	jumonji/arid_domain-containing_protein	2.992e-15	100
Scaffold10443	conserved_hypothetical_protein	0	90.411
Scaffold10449	aldehyde_dehydrogenase	5.249e-62	98.1481
Scaffold10450	at-rich_interactive_domain-containing_protein_5B	2.348e-50	98.8889
Scaffold10451	polymerase	1.977e-104	96.9697
Scaffold10452	Helixloop-helix_DNA-binding_domain-containing_protein	4.325e-16	90.2439
Scaffold10472	20S_proteasome	3.646e-22	100
Scaffold10477	reverse_transcriptase	1.343e-49	83.3333
Scaffold10482	hypothetical_protein	0	97.3034
Scaffold10492	protein_phosphatase	2.63e-09	100
Scaffold10505	hypothetical_protein	1.762e-83	85.1429
Scaffold10517	conserved_hypothetical_protein	4.811e-140	99
Scaffold10527	hypothetical_protein	5.57e-11	92.8571
Scaffold10528	sodium-dependent_multivitamin_transporter	3.816e-06	88
Scaffold10538	ubiquitin_ligase_E3	4.62e-17	94.8718
Scaffold10543	protein_Peter_pan	2.189e-14	94.4444
Scaffold10544	hypothetical_protein	1.261e-179	99.635
Scaffold10546	thymidine_kinase	3.201e-21	87.5
Scaffold10556	ABC_transporter	2.158e-47	88.6598
Scaffold10562	tRNA_(guanine-N(7)-)-methyltransferase	1.034e-08	100
Scaffold10563	midasin	5.72e-40	91.6667
Scaffold10587	hypothetical_protein	9.893e-24	100
Scaffold10593	NUDIX_hydrolase	3.058e-63	100
Scaffold10601	UDP-GalNAc:polypeptide_N-acetylgalactosaminyl_transferase	4.182e-69	87.4126
Scaffold10608	kinase	2.448e-32	95.5882
Scaffold10624	hypothetical_protein	9.232e-25	90.9091
Scaffold10650	conserved_hypothetical_protein	3.499e-31	85.7143
Scaffold10654	G2/mitotic-specific_cyclin_A	2.844e-25	89.4737
Scaffold10665	hypothetical_protein	1.683e-09	93.5484
Scaffold10673	hypothetical_protein	2.579e-38	92.7536
Scaffold10702	secreted_protein	2.373e-10	100
Scaffold10706	conserved_hypothetical_protein	1.541e-47	100
Scaffold10709	mitogen_activated_protein_kinase_kinase_kinase_1	1.855e-24	89.8305
Scaffold10723	ovochymase	2.162e-36	91.4286
Scaffold10734	conserved_hypothetical_protein	1.345e-08	96.1538
Scaffold10746	cuticle_protein	7.85e-08	95.8333
Scaffold10747	choline_O-acyltransferase	2.233e-17	94.7368
Scaffold10757	zinc_finger_protein	2.838e-120	98.3333
Scaffold10759	microtubule-associated_protein_tau	6.722e-26	98.1818
Scaffold10769	chloride_channel	5.101e-08	100
Scaffold10776	hypothetical_protein	2.122e-16	92.6829
Scaffold10804	conserved_hypothetical_protein	0	94.0778
Scaffold10819	conserved_hypothetical_protein	1.203e-29	93.3333
Scaffold10822	histone_acetyltransferase_type_B_catalytic_subunit	6.793e-46	90.1961
Scaffold10824	multidrug_resistance_protein	3.919e-17	100
Scaffold10830	zinc_finger_protein	1.392e-95	100
Scaffold10839	guanylate_cyclase_C	8.497e-29	100
Scaffold10840	protein-tyrosine_phosphatase_n9	2.921e-20	98
Scaffold10845	thioester-containing_protein	3.855e-22	98.3333
Scaffold10855	chitinase	5.138e-41	88.3721
Scaffold10859	GNPTAB_protein	1.77e-24	96.0784
Scaffold10863	conserved_hypothetical_protein	1.001e-20	100
Scaffold10865	hypothetical_protein	3.158e-25	86.6667
Scaffold10871	tRNA_synthetase	1.039e-19	93.617
Scaffold10875	alpha-macroglobulin	6.433e-55	84.5528
Scaffold10879	mesoderm_induction_early_response	2.341e-63	96.124
Scaffold10882	hypothetical_protein	6.063e-08	88.8889
Scaffold10884	hypothetical_protein	4.563e-23	85.7143
Scaffold10892	hypothetical_protein	2.396e-19	94.7368
Scaffold10898	immunoglobulin-binding_protein	8.887e-09	96.5517
Scaffold10908	hypothetical_protein	1.265e-48	87.5
Scaffold10927	mRNA_cleavage_and_polyadenylation_factor_I_complex	1.065e-42	100
Scaffold10936	hypothetical_protein	9.523e-06	88.4615
Scaffold10937	conserved_hypothetical_protein	6.046e-23	85.2459
Scaffold10940	conserved_hypothetical_protein	2.662e-17	98.2456
Scaffold10941	cell_adhesion_molecule	6.25e-45	89.5349
Scaffold10947	hypothetical_protein	1.481e-18	86.9565
Scaffold10956	hypothetical_protein	6.629e-19	100
Scaffold10962	serine_proteinase_inhibitor_serpin-3	0	94.2065
Scaffold10965	sulfotransferase	2.521e-144	92.381
Scaffold10967	amino_acid_transporter	2.387e-67	99.1228
Scaffold10968	glutamate_carrier_protein	3.926e-21	88.6792
Scaffold10975	protein_VPRBP	1.267e-34	100
Scaffold10977	hypothetical_protein	9.271e-18	80.3922
Scaffold10998	map-kinase_activating_death_domain_protein	9.642e-16	96.1538
Scaffold11013	urease	1.228e-30	97.2973
Scaffold11016	gamma-glutamyltransferase	2.413e-42	84.7059
Scaffold11023	RUN_domaincontaining_protein	8.036e-38	93.5484
Scaffold11031	immunoglobulin-binding_protein	1.393e-13	89.2857
Scaffold11033	dynamin	9.958e-17	100
Scaffold11040	hypothetical_protein	3.003e-32	83.6364
Scaffold11047	troponin_I_protein	2.193e-07	94.4444
Scaffold11057	hypothetical_protein	2.868e-43	100
Scaffold11060	coiled-coil_domain-containing_protein_85C	2.188e-21	100
Scaffold11066	pappalysin	4.875e-19	92.6829
Scaffold11067	hypothetical_protein	6.867e-58	86.6071
Scaffold11069	hypothetical_protein	7.911e-33	100
Scaffold11070	protein_Wnt-1	9.227e-104	99.4152
Scaffold11072	secreted_protein	1.56e-20	93.2203
Scaffold11080	leucine_rich_domain-containing_protein	0	92.0128
Scaffold11081	conserved_hypothetical_protein	2.238e-15	96.0784
Scaffold11086	neurexin_IV	7.781e-54	89.4231
Scaffold11087	transcription_initiation_factor_TFII-D_subunit	1.265e-35	100
Scaffold11103	secreted_protein	7.678e-10	86.1111
Scaffold11106	Deubiquitinating_protein_VCIP135	1.081e-20	93.4783
Scaffold11130	laminin_alpha-4_chain	4.129e-57	93.0233
Scaffold11136	selenoprotein_O	1.676e-48	93.4579
Scaffold11152	S-adenosylhomocysteine_hydrolase	1.631e-35	89.4737
Scaffold11157	conserved_hypothetical_protein	2.988e-122	100
Scaffold11158	AMP_dependent_CoA_ligase	2.191e-58	92.0792
Scaffold11161	hypothetical_protein	2.497e-33	93.75
Scaffold11166	acyl-CoA_reductase	2.847e-30	98.3333
Scaffold11185	AMP_dependent_CoA_ligase	1.441e-08	80.6452
Scaffold11203	U3_snoRNP-associated_protein	0	97.7492
Scaffold11205	hypothetical_protein	3.336e-11	87.8788
Scaffold11210	conserved_hypothetical_protein	2.678e-27	91.9355
Scaffold11219	hypothetical_protein	3.491e-16	100
Scaffold11243	cytochrome_P450	4.057e-53	92.7835
Scaffold11276	hypothetical_protein	4.829e-35	91.358
Scaffold11288	conserved_hypothetical_protein	7.436e-26	100
Scaffold11292	diz_domain-containing_protein_ccd	2.722e-18	100
Scaffold11315	kalirin	7.14e-17	93.1818
Scaffold11316	GTP-binding_protein_DRG2	5.795e-13	100
Scaffold11324	hypothetical_protein	7.001e-06	83.3333
Scaffold11337	hypothetical_protein	1.344e-09	92.8571
Scaffold11341	cadherin-repeats_domain-containing_protein	3.9e-74	96.0938
Scaffold11351	hypothetical_protein	1.127e-44	95.122
Scaffold11355	UBX_domain-containing_protein	1.09e-27	96.4286
Scaffold11368	hypothetical_protein	1.844e-14	86.4865
Scaffold11369	conserved_hypothetical_protein	4.387e-30	95.082
Scaffold11375	WD-repeat_containing_protein	1.327e-19	100
Scaffold11376	rab3_GTPaseactivating_protein	9.268e-17	90.9091
Scaffold11397	hypothetical_protein	4.736e-07	90.9091
Scaffold11398	sdk-P1	4.074e-41	98.5507
Scaffold11401	tyrosine_kinase	2.436e-37	90.5405
Scaffold11402	RSZp21_protein	3.489e-130	99.0431
Scaffold11404	WD_domain	8.989e-47	88.7755
Scaffold11427	ABC_transporter	1.256e-20	97.0588
Scaffold11429	hypothetical_protein	2.08e-24	85.1852
Scaffold11442	serine/threonine_protein_kinase_rio3	3.911e-78	98.4496
Scaffold11461	hypothetical_protein	8.154e-58	98.3193
Scaffold11473	secreted_protein	2.437e-176	94.5652
Scaffold11478	conserved_hypothetical_protein	2.162e-69	93.3333
Scaffold11492	transporter	1.422e-28	81.3333
Scaffold11508	ion_channel_nompc	4.395e-27	100
Scaffold11511	Exportin-7-A	2.269e-31	100
Scaffold11512	conserved_hypothetical_protein	0	98.8848
Scaffold11518	hypothetical_protein	2.055e-08	92.3077
Scaffold11519	cytochrome_P450	7.057e-40	94.5205
Scaffold11523	hypothetical_protein	1.28e-47	91.1111
Scaffold11533	alpha-2-macroglobulin	1.077e-08	100
Scaffold11539	hypothetical_protein	1.544e-17	81.8182
Scaffold11544	hypothetical_protein	6.445e-55	97.8022
Scaffold11552	dehydrogenase	2.814e-06	100
Scaffold11559	ankyrin_repeats_containing_protein	1.246e-46	100
Scaffold11561	pre-mRNA_splicing_factor_Prp8	1.857e-34	98.4848
Scaffold11566	sushi_domain_(scr_repeat)_domaincontaining_protein	1.106e-154	94.8052
Scaffold11570	hypothetical_protein	5.325e-16	85
Scaffold11572	hypothetical_protein	5.715e-14	100
Scaffold11573	hypothetical_protein	5.426e-36	96.875
Scaffold11588	secreted_salivary_gland_peptide	7.229e-19	100
Scaffold11594	Girdin	1.982e-23	98
Scaffold11601	conserved_hypothetical_protein	5.724e-30	100
Scaffold11604	ABC_transporter	1.416e-08	85.7143
Scaffold11607	LIM_domain-containing_protein	1.004e-37	98.5294
Scaffold11618	beta-1	0	93.4169
Scaffold11622	vinculin	4.22e-28	98.2456
Scaffold11636	heterotrimeric_G_protein_alpha_subunit_B	1.991e-33	100
Scaffold11650	ABC_transporter	3.377e-29	98.6301
Scaffold11651	PHDfinger_domain-containing_protein	4.154e-18	97.6744
Scaffold11670	prenylated_Rab_acceptor	1.2e-41	98.6111
Scaffold11671	hypothetical_protein	9.926e-23	88
Scaffold11674	N-acetyllactosaminide_beta-1	2.686e-169	96.4789
Scaffold11675	acetylcholinesterase	0	99.2063
Scaffold11677	RNA-binding_protein	2.017e-13	100
Scaffold11697	hypothetical_protein	5.85e-13	84.6154
Scaffold11700	TBC_domaincontaining_protein	1.065e-06	82.1429
Scaffold11710	nuclear_factor_nf-kappa-B_P105_subunit	1.119e-11	96.7742
Scaffold11711	pescadillo_nterminus_protein	2.97e-22	100
Scaffold11723	conserved_hypothetical_protein	9.495e-39	100
Scaffold11730	lipid_exporter_ABCA1	7.786e-35	91.6667
Scaffold11732	secreted_protein	4.65e-12	93.9394
Scaffold11735	HMW_subunit_of_glutenin	6.178e-40	97.8417
Scaffold11741	transmembrane_receptor	0	95.4955
Scaffold11744	hypothetical_protein	5.541e-06	88.8889
Scaffold11764	endocytosis/signaling_protein_EHD1	1.297e-172	99.5495
Scaffold11765	hypothetical_protein	1.551e-64	86.9919
Scaffold11767	hypothetical_protein	2.879e-165	94.4079
Scaffold11776	conserved_hypothetical_protein	1.701e-70	97.7273
Scaffold11783	conserved_hypothetical_protein	1.471e-31	100
Scaffold11784	cell_adhesion_molecule	4.498e-59	84.7458
Scaffold11793	stearoyl-CoA_desaturase	2.079e-44	88.3721
Scaffold11794	Rho_GTPase-activating_protein_RICH2	1.235e-08	100
Scaffold11796	hypothetical_protein	3.588e-25	98.5714
Scaffold11807	zinc_finger_protein	2.067e-87	80.8765
Scaffold11808	cullin	1.315e-08	92.3077
Scaffold11815	conserved_hypothetical_protein	1.354e-23	90.3846
Scaffold11823	dehydrogenase	3.583e-53	96.6292
Scaffold11827	scavenger_receptor_class_B_member	9.237e-63	83.5938
Scaffold11839	munc13-4	1.856e-19	88
Scaffold11843	histidine_triad_(hit)_protein	2.366e-16	91.8919
Scaffold11848	nerve_growth_factor_receptor_TRKA	1.072e-70	95.4955
Scaffold11850	conserved_hypothetical_protein	4.866e-51	100
Scaffold11858	forkhead_domain-containing_protein	4.929e-33	86.1702
Scaffold11862	Cad74A_isoform_A_family_protein	7.703e-65	97.619
Scaffold11864	zinc_knuckle_domaincontaining_protein	1.249e-82	93.1034
Scaffold11868	hypothetical_protein	0	94.0653
Scaffold11891	52_kD_repressor_of_inhibitor_of_protein_kinase	1.001e-18	97.6744
Scaffold11900	hypothetical_protein	7.054e-22	97.8723
Scaffold11935	myosin	7.106e-17	97.2973
Scaffold11940	breast_cancer_type_2_susceptibility_protein_brca2	7.835e-20	94.2857
Scaffold11941	hypothetical_protein	4.659e-44	93.5897
Scaffold11950	protein_Dom3Z	2.733e-16	83.7209
Scaffold11957	hypothetical_protein	2.636e-17	86.3636
Scaffold11971	conserved_hypothetical_protein	1.275e-69	97.3214
Scaffold11974	protein_4.1G	2.398e-21	97.8723
Scaffold11991	small_nuclear_ribonucleoprotein_Sm_D1	1.53e-08	89.2857
Scaffold11996	Semaphorin-5A	3.174e-23	100
Scaffold12000	pseudouridylate_synthase	1.222e-22	94
Scaffold12011	transforming_growth_factor-beta_receptor_type_I	3.454e-59	86.6071
Scaffold12016	H4-K20-specific_histone_methyltransferase_SET7	9.611e-37	100
Scaffold12023	pdz_domain-containing_guanine_nucleotide_exchange_factor	1.501e-53	100
Scaffold12027	hypothetical_protein	1.396e-39	89.0411
Scaffold12031	secreted_glycine_rich_cement_protein	1.184e-69	94.8795
Scaffold12042	rhophilin-2	7.406e-21	95.122
Scaffold12046	ribosomal_protein_S11	2.051e-15	100
Scaffold12047	myosin	1.155e-15	88.75
Scaffold12049	acetylcholinesterase	5.714e-56	83.2
Scaffold12051	SWI/SNF_complex_subunit_SMARCC2	1.767e-32	97.1429
Scaffold12055	cell_death_regulator_Aven	1.79e-15	97.2222
Scaffold12059	neural_cell_adhesion_molecule_L1	2.716e-26	89.6552
Scaffold12066	plexin_A	1.115e-37	100
Scaffold12070	secreted_protein	2.672e-61	85.8025
Scaffold12071	lymnokinin_receptor	1.427e-33	96.7213
Scaffold12073	conserved_hypothetical_protein	2.444e-11	84.7826
Scaffold12091	hypothetical_protein	5.611e-06	80.6452
Scaffold12100	inositol_hexaphosphate_kinase	4.806e-33	98.3871
Scaffold12106	cytochrome_P450	7.097e-142	97.3333
Scaffold12107	DNA_primase_large_subunit	1.296e-40	94.8052
Scaffold12111	RpS9:_40S_ribosomal_protein_S9protein_coding	2.297e-30	98.3051
Scaffold12116	hypothetical_protein	1.716e-08	83.3333
Scaffold12130	chitinase	1.924e-34	95.3125
Scaffold12141	syntaxin	1.956e-21	97.3684
Scaffold12142	conserved_hypothetical_protein	1.122e-20	89.8551
Scaffold12146	hAT_family_dimerisation_domaincontaining_protein	1.342e-28	80.2469
Scaffold12153	phosphoribosylformylglycinamidine_synthase	2.346e-19	97.7778
Scaffold12157	NAD(P)_transhydrogenase	1.037e-16	95.5882
Scaffold12177	DDE_superfamily_endonucleaseprotein_coding	3.804e-21	90.566
Scaffold12179	hypothetical_protein	1.99e-06	82.3529
Scaffold12191	mRNA_capping_enzyme	1.944e-09	93.3333
Scaffold12192	protein_kinase	1.409e-14	100
Scaffold12202	f14p3.9_protein_(auxin_transport_protein)_family_protein	1.989e-44	100
Scaffold12204	conserved_hypothetical_protein	5.381e-26	97.1014
Scaffold12205	rapsynoid	2.473e-39	98.4615
Scaffold12208	UDP-galactose_transporter	1.409e-138	98.2456
Scaffold12209	conserved_hypothetical_protein	1.191e-30	89.0625
Scaffold12229	hypothetical_protein	5.422e-62	97.9798
Scaffold12234	hypothetical_protein	3.527e-98	97.6331
Scaffold12274	conserved_hypothetical_protein	9.372e-31	92.5373
Scaffold12301	Ninjurin-2	1.543e-07	100
Scaffold12304	conserved_hypothetical_protein	3.032e-11	100
Scaffold12323	voltage-gated_calcium_channel	6.521e-06	91.6667
Scaffold12329	hypothetical_protein	6.245e-48	85.2632
Scaffold12333	solute_carrier_organic_anion_transporter	6e-16	95
Scaffold12360	hypothetical_protein	1.787e-54	100
Scaffold12365	conserved_hypothetical_protein	1.579e-18	100
Scaffold12378	mll_protein	9.761e-23	93.1034
Scaffold12379	zinc_finger_protein	4.302e-59	82.2695
Scaffold12381	ammonium_transporter	3.899e-27	96.2264
Scaffold12392	arsenite-resistance_protein	4.801e-30	92.3077
Scaffold12405	hypothetical_protein	1.048e-50	82.3009
Scaffold12410	RNAse_H	4.585e-08	80.6452
Scaffold12416	hypothetical_protein	2.758e-18	97.5
Scaffold12419	hypothetical_protein	2.31e-28	84.6154
Scaffold12426	alternative_splicing_factor_SRp55/B52/SRp75	1.423e-18	100
Scaffold12454	WD-repeat_protein	1.386e-35	100
Scaffold12470	chromatin_regulatory_protein_sir2	1.37e-52	100
Scaffold12483	zinc_finger_protein	5.936e-16	100
Scaffold12503	vacuolar_protein-sorting_protein	2.247e-41	97.1963
Scaffold12505	tyrosine/tryptophan_monooxygenase	4.934e-20	81.6327
Scaffold12507	nonmuscle_myosin_essential_light_chainprotein_coding	4.875e-32	98.3051
Scaffold12520	intron-specific_reverse_transcriptase	2.981e-07	81.25
Scaffold12531	integrator_complex_subunit	1.618e-22	96.0784
Scaffold12534	SEA_domaincontaining_protein	8.267e-38	86.0465
Scaffold12544	ubiquitin-specific_protease	5.603e-10	100
Scaffold12547	amiloridesensitive_sodium_channel_protein	8.175e-27	87.931
Scaffold12557	synaptic_vesicle_protein	3.354e-19	100
Scaffold12568	ABC_transporter	9.321e-22	86.5385
Scaffold12578	membrane_protein	1.39e-28	98.1818
Scaffold12579	hypothetical_protein	1.073e-06	88.8889
Scaffold12581	N-terminal_acetyltransferase_A_complex_subunit_NAT1	8.9e-21	100
Scaffold12582	conserved_hypothetical_protein	6.16e-103	100
Scaffold12617	hypothetical_protein	4.657e-11	96.875
Scaffold12618	urease	5.14e-27	86.3636
Scaffold12622	PEPutilizing_enzyme	2.559e-17	84
Scaffold12624	TMC_domaincontaining_protein	3.508e-19	95.122
Scaffold12628	hypothetical_protein	3.618e-73	100
Scaffold12630	Arf1:_ADP-ribosylation_factor_1protein_coding	1.311e-23	100
Scaffold12637	hypothetical_protein	2.168e-20	84.7826
Scaffold12649	flavin-containing_monooxygenase	6.501e-60	99.0991
Scaffold12652	ubiquitin_protein_ligase_edd	8.735e-35	91.0256
Scaffold12672	hypothetical_protein	4.449e-25	100
Scaffold12675	intron-specific_reverse_transcriptase	1.823e-06	81.25
Scaffold12678	DNA-directed_RNA_polymerase_II_largest_subunit	9.42e-26	98.5294
Scaffold12680	ubiquitin_specific_protease	1.165e-30	98.7654
Scaffold12690	nephrin	2.28e-20	100
Scaffold12695	Rapamycin-insensitive_companion_of_mTOR	9.517e-18	86.2745
Scaffold12714	conserved_hypothetical_protein	1.153e-10	96.7742
Scaffold12716	hypothetical_protein	3.211e-55	98.913
Scaffold12728	cleavage_and_polyadenylation_specificity_factor	1.313e-24	100
Scaffold12729	heat_shock_protein	2.417e-10	100
Scaffold12750	conserved_hypothetical_protein	9.513e-26	100
Scaffold12760	hypoxia_up-regulated_protein	3.785e-32	100
Scaffold12774	phosphatidylinositol_transfer_protein_SEC14	2.734e-30	85.7143
Scaffold12776	amino_acid_permease	1.285e-43	98.8372
Scaffold12785	immunoglobulin-binding_protein	1.011e-10	96.7742
Scaffold12786	hypothetical_protein	1.917e-09	82.3529
Scaffold12797	cytochrome_P450	5.807e-31	90.9091
Scaffold12799	hypothetical_protein	9.144e-29	86.6667
Scaffold12800	integrin_alpha-ps	1.081e-07	95.8333
Scaffold12829	RAB_GDP/GTP_exchange_factor	0	97.032
Scaffold12834	DNA-directed_RNA_polymerase_II	2.849e-33	98.4615
Scaffold12838	conserved_hypothetical_protein	1.483e-32	100
Scaffold12846	solute_carrier_organic_anion_transporter	1.043e-102	96.5347
Scaffold12850	f14p3.9_protein_(auxin_transport_protein)_family_protein	8.561e-32	88.8889
Scaffold12860	conserved_hypothetical_protein	1.825e-12	92.3077
Scaffold12902	immunoglobulin_vset_domain-containing_protein	5.232e-15	90.4762
Scaffold12904	acyl-CoA_synthetase	5.22e-12	88.2353
Scaffold12909	leucine-rich_transmembrane_protein	7.751e-176	99.0506
Scaffold12913	cell_adhesion_molecule	2.685e-19	100
Scaffold12920	pre-rRNA-processing_protein_IPI3	1.095e-20	97.7273
Scaffold12927	DEK_C_terminal_domaincontaining_protein	3.373e-16	93.3333
Scaffold12979	activin_receptor_type_II	4.185e-17	95.122
Scaffold12980	hypothetical_protein	3.607e-17	86.5385
Scaffold12984	glutamate_transporter	2.282e-39	90.9091
Scaffold12995	mitochondrial_processing_peptidase_alpha_subunit	6.862e-29	98.2759
Scaffold13011	dehydrogenase	1.067e-23	89.8305
Scaffold13014	hypothetical_protein	7.084e-10	84.6154
Scaffold13023	lachesin	1.127e-09	97.8261
Scaffold13024	conserved_hypothetical_protein	2.013e-15	88.6364
Scaffold13033	adenylate_cyclase	1.104e-18	89.3617
Scaffold13053	cytochrome_P450	2.263e-23	92.5926
Scaffold13062	conserved_hypothetical_protein	2.598e-19	97.7778
Scaffold13065	coproporphyrinigen_III_oxidase	5.352e-20	100
Scaffold13071	CP2:_hemelipoglyco-carrier_protein	6.805e-29	96.875
Scaffold13083	wings_apart_family_(Drosophila)	4.931e-20	97.619
Scaffold13110	CUB_domaincontaining_protein	5.501e-17	95.4545
Scaffold13114	meiotic_cell_division_protein_Pelota/DOM34	2.437e-26	100
Scaffold13116	ubiquitin_ligase_protein	0	96.4371
Scaffold13124	kinectin	3.55e-14	91.8919
Scaffold13130	cytosolic_endobeta-n-acetylglucosaminidase	4.347e-37	81.3333
Scaffold13133	flavin-containing_monooxygenase	1.518e-41	91.25
Scaffold13136	conserved_hypothetical_protein	4.479e-13	87.5
Scaffold13155	hypothetical_protein	2.583e-43	97.0588
Scaffold13165	mbt_domain_containing_1_isoform_1_family_protein	1.007e-28	94.6429
Scaffold13166	RAS-related_protein	5.249e-15	100
Scaffold13168	conserved_hypothetical_protein	2.457e-148	86.2319
Scaffold13179	ensconsin	1.897e-15	88.0952
Scaffold13189	acetyl-CoA_carboxylase	4.83e-23	100
Scaffold13196	conserved_hypothetical_protein	9.702e-09	100
Scaffold13211	hypothetical_protein	3.078e-51	94.6237
Scaffold13212	protocadherin_beta-6	1.155e-16	87.234
Scaffold13221	mitochrondrial_2-oxoglutarate/malate_carrier_protein	3.17e-13	100
Scaffold13240	SMC_protein	3.454e-31	100
Scaffold13241	arylsulfatase_B	3.188e-80	82.4675
Scaffold13244	chloride_channel	3.492e-08	100
Scaffold13262	sodium-bile_acid_cotransporter	4.461e-96	94.4444
Scaffold13276	located_at_OATL1	0	99.6575
Scaffold13290	huntingtons_disease_protein_huntingtin	8.37e-35	98.5075
Scaffold13291	exosome_component	5.666e-34	100
Scaffold13294	carboxypeptidase	0	99.3031
Scaffold13301	monocarboxylate_transporter	2.351e-18	82.9787
Scaffold13307	conserved_hypothetical_protein	4.061e-16	97.2222
Scaffold13317	hypothetical_protein	2.059e-29	98.5294
Scaffold13318	liprin-alpha	2.41e-18	95
Scaffold13327	toll	4.003e-53	96.1538
Scaffold13332	conserved_hypothetical_protein	2.094e-08	100
Scaffold13337	UDP-GalNAc:polypeptide_N-acetylgalactosaminyl_transferase	6.24e-39	100
Scaffold13338	protein_kinase_C	5.701e-15	91.6667
Scaffold13345	hypothetical_protein	1.048e-34	91.1111
Scaffold13374	thymocyte_nuclear_protein	3.407e-09	88.4615
Scaffold13375	sterol_regulatory_element-binding_protein	2.714e-21	98.4615
Scaffold13387	FKBP-type_peptidyl-prolyl_cis-trans_isomerase	4.929e-24	89.4737
Scaffold13397	peptidase	2.019e-45	98.7342
Scaffold13402	sodium/calcium_exchanger	0	97.1616
Scaffold13403	rgs-gaip_interacting_protein_gipc	3.187e-27	100
Scaffold13428	hypothetical_protein	5.416e-32	87.6923
Scaffold13453	secreted_salivary_gland_peptide	4.172e-64	90
Scaffold13482	hemolectin	5.709e-13	88.5714
Scaffold13489	glutathione_S-transferase	6.507e-40	93.0556
Scaffold13490	conserved_hypothetical_protein	1.97e-32	96.7213
Scaffold13492	aminopeptidase	7.161e-97	93.5484
Scaffold13493	zinc_metalloproteinase	9.953e-29	100
Scaffold13495	transmembrane_protein_16A_family_protein	2.103e-73	96.4912
Scaffold13507	sugar_transporter	3.601e-19	97.6744
Scaffold13518	Ubiquitin-fold_modifier-1_(Ufm1)_specific_protease_(UfSP)protein_coding	5.533e-15	87.1795
Scaffold13519	dehydrogenase	1.881e-23	98
Scaffold13521	hypothetical_protein	1.938e-19	94
Scaffold13528	hypothetical_protein	4.534e-07	87.5
Scaffold13550	hypothetical_protein	7.958e-155	100
Scaffold13559	hypothetical_protein	1.678e-33	80.8081
Scaffold13574	conserved_hypothetical_protein	1.324e-22	96.6667
Scaffold13580	secreted_protein	2.08e-43	92.7711
Scaffold13591	hypothetical_protein	4.838e-06	91.3043
Scaffold13596	hypothetical_protein	6.798e-34	98.3051
Scaffold13598	topbp1	3.205e-81	97.8571
Scaffold13601	PDZ/DHR/GLGF_domaincontaining_protein	5.983e-65	98.6111
Scaffold13602	activating_signal_cointegrator_1_complex_subunit_3	1.955e-20	97.619
Scaffold13618	hypothetical_protein	2.907e-20	88
Scaffold13623	prolyl_4-hydroxylase_alpha_subunit	1.349e-30	89.3939
Scaffold13627	IG-like_C2-type_domain-containing_protein	2.001e-25	94.7368
Scaffold13637	RNA_binding_protein_ELAV	1.034e-47	96.3855
Scaffold13650	hypothetical_protein	2.861e-79	98.6577
Scaffold13668	peptidase_family_m13_protein	1.607e-159	87.6325
Scaffold13670	Jumonji/ARID_domain-containing_protein	1.186e-48	100
Scaffold13675	sulfate/bicarbonate/oxalate_exchanger_SAT-1	2.001e-31	97.9167
Scaffold13677	protein_sine_oculis	3.157e-36	97.4684
Scaffold13686	zinc_finger_protein	3.366e-15	97.0149
Scaffold13689	hypothetical_protein	4.91e-14	88.8889
Scaffold13691	DNA_topoisomerase_type_I	1.849e-33	100
Scaffold13692	histamine_binding_protein	2.522e-19	80.7692
Scaffold13701	hypothetical_protein	1.07e-32	81.9444
Scaffold13707	hypothetical_protein	1.062e-07	84.2105
Scaffold13708	hypothetical_protein	3.564e-17	82.7586
Scaffold13711	tyrosine_aminotransferase	5.655e-27	100
Scaffold13718	hypothetical_protein	3.817e-20	89.4737
Scaffold13720	fatty_acid_coenzyme_A_ligase	7.347e-06	100
Scaffold13727	hypothetical_protein	6.116e-44	93.5065
Scaffold13728	lysophospholipase	2.133e-30	100
Scaffold13763	potassium_channel	4.8e-17	80.3922
Scaffold13771	hypothetical_protein	1.582e-17	94.1176
Scaffold13776	hypothetical_protein	3.53e-61	100
Scaffold13783	secreted_salivary_gland_peptide	8.684e-10	92.3077
Scaffold13785	GATA_zinc_finger_domaincontaining_protein	1.292e-22	100
Scaffold13786	dolichyl-di-phosphooligosaccharide_protein_glycotransferase	4.459e-26	92.3077
Scaffold13788	hypothetical_protein	0	91.4256
Scaffold13794	GTP_cyclohydrolase_I	1.636e-10	100
Scaffold13795	hypothetical_protein	5.553e-38	81.6667
Scaffold13798	hypothetical_protein	1.648e-22	86.7925
Scaffold13812	M-phase_inducer_phosphatase	8.628e-162	94.7791
Scaffold13814	tyrosine_protein_kinase	8.29e-20	96.6667
Scaffold13817	diaphanous	2.144e-15	100
Scaffold13818	conserved_hypothetical_protein	1.997e-20	88
Scaffold13837	proline_oxidase	2.108e-34	97.1429
Scaffold13846	hypothetical_protein	2.922e-26	92
Scaffold13868	protein_phosphatase	4.125e-89	98.8636
Scaffold13872	conserved_hypothetical_protein	2.281e-08	96.1538
Scaffold13905	hypothetical_protein	5.115e-06	94.8718
Scaffold13906	hypothetical_protein	5.239e-55	89.0909
Scaffold13908	hypothetical_protein	1.328e-27	80.3279
Scaffold13934	Cell_growth_regulator_with_RING_finger_domain_1_(Cell_growth_regulatory_gene_19_protein)_family_protein	1.747e-25	94.4444
Scaffold13935	conserved_hypothetical_protein	7.864e-24	98.0769
Scaffold13936	intron-specific_reverse_transcriptase	4.92e-44	98
Scaffold13938	adenylate_cyclase	5.123e-18	93.0233
Scaffold13951	secreted_protein	0	100
Scaffold13958	prefoldin	1.056e-24	90.566
Scaffold13964	katanin	1.509e-34	100
Scaffold13983	phosphorylase_B_kinase_alpha	1.842e-14	100
Scaffold13987	serine_protease	1.421e-27	91.3793
Scaffold13996	hypothetical_protein	1.281e-56	97.0149
Scaffold14009	TPIP_alpha_lipid_phosphatase	2.501e-12	96.9697
Scaffold14018	bace-2	2.091e-12	96.875
Scaffold14020	hypothetical_protein	2.269e-07	95.2381
Scaffold14023	guanine_nucleotide_exchange_factor	1.541e-18	95.5556
Scaffold14027	hypothetical_protein	1.525e-12	88
Scaffold14036	secreted_salivary_gland_peptide	1.509e-29	82.1918
Scaffold14040	excinuclease_ABC_subunit_B	7.346e-158	98.6784
Scaffold14048	sidestep_protein	6.341e-62	100
Scaffold14049	Cad74A_isoform_A_family_protein	1.746e-46	96.2963
Scaffold14053	beta-N-acetylhexosaminidase	6.941e-29	94.9153
Scaffold14054	hypothetical_protein	3.415e-28	96
Scaffold14056	dipeptidyl_peptidase_III	1.176e-18	93.1818
Scaffold14063	conserved_hypothetical_protein	3.202e-33	100
Scaffold14073	sec-23_interacting_protein_P125	3.16e-21	100
Scaffold14078	glutamate_carboxypeptidase	3.577e-14	97.1429
Scaffold14079	glutamate_carboxypeptidase	7.927e-24	88.4615
Scaffold14087	hypothetical_protein	1.998e-69	92.8058
Scaffold14106	microtubule_associated_serine/threonine_kinase	1.592e-29	84.7222
Scaffold14109	glycerate_kinase	1.977e-65	97.9866
Scaffold14125	excitatory_amino_acid_transporter	1.489e-26	100
Scaffold14131	E3_ubiquitinprotein_ligase	2.128e-25	100
Scaffold14134	hypothetical_protein	1.801e-36	100
Scaffold14136	poly(A)_polymerase	3.725e-07	88.8889
Scaffold14137	transcription_initiation_factor_TFII-D_subunit_4B	1.781e-23	100
Scaffold14146	secreted_protein	1.843e-21	87.7551
Scaffold14165	hypothetical_protein	3.065e-18	100
Scaffold14169	organic_anion_transporter_polypeptide	5.967e-120	95.9641
Scaffold14171	hypothetical_protein	7.927e-41	88.2353
Scaffold14200	lactosylceramide_4-alpha-galactosyltransferase	2.604e-38	94.2029
Scaffold14205	intron-specific_reverse_transcriptase	7.115e-11	93.75
Scaffold14211	attractin	1.982e-13	100
Scaffold14225	arginine/serine_rich_splicing_factor_sf4/14	5.84e-20	92.7273
Scaffold14231	phosphorylase_kinase_gamma_subunit	4.036e-22	97.8261
Scaffold14232	hypothetical_protein	1.108e-37	95.6522
Scaffold14236	conserved_hypothetical_protein	1.415e-46	87.0968
Scaffold14239	apoptosis_inhibitor	2.662e-31	98.3333
Scaffold14251	vacuolar_assembly/sorting_protein_DID4	5.057e-18	100
Scaffold14268	polyprotein_of_retroviral_origin	7.915e-28	80.9524
Scaffold14276	conserved_hypothetical_protein	2.153e-67	88.3333
Scaffold14278	MethylCpG_binding_domain-containing_protein	1.071e-47	92.2414
Scaffold14279	S-adenosylhomocysteine_hydrolase	5.313e-30	100
Scaffold14292	hypothetical_protein	6.647e-84	96.2687
Scaffold14311	glutamate_carboxypeptidase	7.519e-09	95.6522
Scaffold14314	protein_required_for_fusion_of_vesicles_in_vesicular_transport	6.031e-16	97.2973
Scaffold14315	methionyl-tRNA_formyltransferase	1.022e-43	86.2745
Scaffold14320	hypothetical_protein	1.62e-20	89.1304
Scaffold14323	sdk-P1	2.654e-13	97.1429
Scaffold14325	hypothetical_protein	3.372e-33	80.5556
Scaffold14331	long_chain_fatty_acid_CoA_ligase	8.126e-14	94.4444
Scaffold14343	salivary_gland_metalloprotease	2.098e-12	83.7838
Scaffold14344	hypothetical_protein	3.544e-41	97.1429
Scaffold14389	5'_nucleotidase	9.266e-36	90
Scaffold14391	hypothetical_protein	1.102e-48	92.6316
Scaffold14397	voltage-gated_calcium_channel	2.465e-35	100
Scaffold14403	4SNc-Tudor_domain_protein	3.203e-47	90.625
Scaffold14413	cytochrome_P450	1.464e-19	95.2381
Scaffold14426	CDK5_and_ABL1_enzyme_substrate_1	5.334e-23	93.8776
Scaffold14437	hypothetical_protein	1.789e-18	82.9787
Scaffold14462	lipase	4.691e-65	97.1698
Scaffold14486	alpha_tubulin	1.232e-14	81.5789
Scaffold14489	excitatory_amino_acid_transporter	1.412e-34	100
Scaffold14490	conserved_hypothetical_protein	5.713e-25	100
Scaffold14499	lipase	1.504e-37	95.1807
Scaffold14527	hypothetical_protein	3.165e-27	96.2963
Scaffold14556	transforming_growth_factor_beta	7.891e-51	83.4862
Scaffold14557	intron-specific_reverse_transcriptase	3.311e-08	82.3529
Scaffold14564	hypothetical_protein	7.765e-12	84.2105
Scaffold14571	PHD_finger_protein	1.431e-18	100
Scaffold14576	20-hydroxysteroid_dehydrogenase	2.032e-21	95.3488
Scaffold14583	spectrin_beta_chain	8.807e-18	91.5493
Scaffold14586	conserved_hypothetical_protein	7.236e-24	81.9672
Scaffold14591	eukaryotic_translation_initiation_factor_3_subunit	2.132e-35	98.4615
Scaffold14600	leukocyte_receptor_cluster_(lrc)_member_4_protein	1.295e-38	90.1235
Scaffold14609	hypothetical_protein	1.407e-89	89.5161
Scaffold14611	WD_repeat_domain_45_family_protein	7.992e-18	95.2381
Scaffold14614	sentrin/sumo-specific_protease	0	95.6012
Scaffold14626	ELK_channel	2.786e-65	99.2754
Scaffold14634	conserved_hypothetical_protein	2.868e-89	94.7712
Scaffold14640	RAB-3_GTPase-activating_protein_catalytic_subunit	2.028e-12	100
Scaffold14659	hypothetical_protein	3.875e-26	91.5254
Scaffold14663	histone_acetyltransferase_type_B_catalytic_subunit	4.796e-17	100
Scaffold14666	carnitine_O-palmitoyltransferase	5.652e-19	95.2381
Scaffold14678	nonsense-mediated_mRNA_decay_protein	1.66e-52	100
Scaffold14683	conserved_hypothetical_protein	2.899e-28	98.3051
Scaffold14686	translational_initiation_factor_IF2	1.013e-30	100
Scaffold14691	conserved_hypothetical_protein	2.4e-111	92.8177
Scaffold14694	centromere_protein_B	1.016e-23	85.9649
Scaffold14714	cargo_transport_protein_EMP24	1.816e-36	95.5224
Scaffold14727	nuclear_factor_of_activated_T-cells	2.041e-30	93.6508
Scaffold14728	secreted_protein	2.204e-36	90
Scaffold14741	Oral_cancer_overexpressed_protein	5.413e-17	100
Scaffold14752	acetyl-CoA_acetyltransferase	2.556e-15	100
Scaffold14767	hypothetical_protein	2.865e-114	97.479
Scaffold14771	u4/u6_small_nuclear_ribonucleoprotein	5.634e-28	98.5507
Scaffold14772	conserved_hypothetical_protein	1.216e-18	92.8571
Scaffold14786	carnitine_acyltransferase	4.163e-17	88.0952
Scaffold14792	protein_kinase_domain-containing_protein_ppk32	2.104e-19	93.3333
Scaffold14794	carnitine_acyltransferase	1.685e-27	85.9649
Scaffold14800	RNA_helicase	3.068e-25	100
Scaffold14814	tumor_suppressor_p130	7.076e-36	100
Scaffold14817	transient_receptor_potential_channel	0	83.8631
Scaffold14819	sugar_transporter	4.955e-88	98.6301
Scaffold14835	centaurin_beta	1.574e-32	97.0588
Scaffold14847	conserved_hypothetical_protein	2.024e-37	100
Scaffold14848	cytochrome_P450	1.538e-10	86.6667
Scaffold14859	hypothetical_protein	2.948e-89	100
Scaffold14894	conserved_hypothetical_protein	4.675e-10	81.5789
Scaffold14909	phosphoglucose_isomerase	2.792e-29	100
Scaffold14917	NIK-_and_IKBKB-binding_protein	8.253e-40	100
Scaffold14930	conserved_hypothetical_protein	2.857e-35	88.8889
Scaffold14953	collagen	4.819e-42	95.7143
Scaffold14956	huntingtons_disease_protein_huntingtin	2.498e-13	91.8919
Scaffold14965	hypothetical_protein	2.812e-32	100
Scaffold14982	leucine_rich_repeatcontaining_protein	1.476e-81	94.2857
Scaffold14983	talin	1.678e-35	100
Scaffold15009	hemolectin	6.323e-19	86
Scaffold15012	histone_H2a	9.785e-32	93.1818
Scaffold15013	GDP-mannose_pyrophosphorylase/mannose-1-phosphate_guanylyltransferase	1.934e-39	100
Scaffold15043	SET_and_MYND_domain-containing_protein_(SMYD)	1.888e-27	95
Scaffold15060	sterol_O-acyltransferase	9.496e-40	96.7742
Scaffold15062	proprotein_convertase_subtilisin/kexin_type_4	2.578e-21	97.8723
Scaffold15069	hypothetical_protein	3.056e-18	96.0396
Scaffold15072	cytoplasmic_dynein_heavy_chain	1.455e-29	93.75
Scaffold15073	prolyl_4-hydroxylase_alpha_subunit	1.985e-24	94.3396
Scaffold15079	conserved_hypothetical_protein	3.898e-38	81.8182
Scaffold15102	hypothetical_protein	1.28e-08	87.5
Scaffold15122	NADP-dependent_isocitrate_dehydrogenase	1.002e-59	100
Scaffold15132	serine_protease_inhibitor	2.087e-12	85.7143
Scaffold15144	multisynthetase_complex_auxiliary_component_p38	5.847e-66	95.6897
Scaffold15158	latrophilin	1.553e-35	95.6522
Scaffold15160	glycolate_oxidase	7.298e-08	88.4615
Scaffold15161	arp2/3_complex_16_kD_subunit	1.843e-21	100
Scaffold15162	laminin_g_domaincontaining_protein	1.365e-62	100
Scaffold15170	F-box/LRR-repeat_protein	7.628e-49	94.382
Scaffold15177	molybdenum_cofactor_biosynthesis_pathway_protein	5.016e-25	94.5455
Scaffold15181	amino_acid_transporter	2.935e-24	100
Scaffold15187	serpin	6.503e-53	88.2353
Scaffold15194	hypothetical_protein	3.347e-07	85.1852
Scaffold15210	TPIP_alpha_lipid_phosphatase	3.896e-10	96.6667
Scaffold15211	arylsulfatase_B	3.2e-91	90.3846
Scaffold15215	serine_carboxypeptidase	7.64e-31	95.1613
Scaffold15221	conserved_hypothetical_protein	1.663e-37	97.1014
Scaffold15224	hypothetical_protein	4.267e-51	89.4737
Scaffold15238	hypothetical_protein	2.468e-29	90.4762
Scaffold15263	vesicular_amine_transporter	6.691e-13	100
Scaffold15274	iduronate2-sulfatase-like_family_protein	4.354e-40	95.7143
Scaffold15280	beta-tubulin	2.768e-38	100
Scaffold15289	Dishevelled_protein	1.765e-48	100
Scaffold15290	conserved_hypothetical_protein	1.343e-36	98.4375
Scaffold15291	hypothetical_protein	5.876e-28	91.6667
Scaffold15294	low_density_lipid_receptor-related_protein	0	100
Scaffold15302	mmr1/hsr1_GTP_binding_family_protein	1.49e-46	100
Scaffold15312	hypothetical_protein	8.926e-33	81.0811
Scaffold15313	DNA_repair_protein_xp-E	2.552e-21	92
Scaffold15318	sodium/chloride-dependent_GABA_transporter	1.021e-36	93.5065
Scaffold15320	conserved_hypothetical_protein	1.309e-33	98.3051
Scaffold15339	chitinase_3	1.447e-42	97.1831
Scaffold15358	acyl-CoA_synthetase	1.788e-37	91.2281
Scaffold15359	glycerol-3-phosphate_dehydrogenase	1.401e-13	100
Scaffold15377	conserved_hypothetical_protein	1.164e-37	93.0556
Scaffold15382	AmphiWnt4	1.612e-50	100
Scaffold15393	brefeldin_A-inhibited_guanine_nucleotide-exchange_protein	1.169e-32	100
Scaffold15396	hypothetical_protein	3.596e-06	81.25
Scaffold15401	secreted_salivary_gland_peptide	2.146e-68	81.3433
Scaffold15402	cuticle_protein	3.237e-33	90.7692
Scaffold15405	secreted_protein	2.104e-10	81.25
Scaffold15406	protein_amalgam	3.215e-20	90.6977
Scaffold15412	hypothetical_protein	9.404e-58	97.9592
Scaffold15424	conserved_hypothetical_protein	1.603e-30	92.9825
Scaffold15425	hypothetical_protein	8.454e-11	100
Scaffold15426	THAP_domaincontaining_protein	0	99.0291
Scaffold15442	conserved_hypothetical_protein	2.044e-29	96.8254
Scaffold15444	phosphatidylinositol_3-kinase_catalytic_subunit	3.41e-06	100
Scaffold15474	oxysterol-binding_protein_1	2.78e-46	100
Scaffold15486	conserved_hypothetical_protein	5.054e-25	100
Scaffold15495	tRNA-dihydrouridine_synthase	1.18e-33	96.875
Scaffold15497	polyprotein_of_retroviral_origin	2.77e-20	97.3684
Scaffold15498	monocarboxylate_transporter	5.825e-113	98
Scaffold15520	guanine_nucleotide_exchange_factor_for_Rho_and_Rac_GTPase	1.008e-18	100
Scaffold15531	conserved_hypothetical_protein	2.575e-08	96.2963
Scaffold15532	conserved_hypothetical_protein	2.604e-54	100
Scaffold15537	hypothetical_protein	3.523e-31	81.4286
Scaffold15547	hypothetical_protein	2.107e-17	100
Scaffold15561	hypothetical_protein	1.636e-33	89.011
Scaffold15562	hypothetical_protein	4.919e-24	86.2069
Scaffold15569	Na/Pi-cotransporter	3.831e-168	98.8024
Scaffold15587	hypothetical_protein	8.651e-96	88.6228
Scaffold15594	DNA_damage-binding_protein	2.014e-12	90.625
Scaffold15600	cAMP-dependent_protein_kinase_type_II_regulatory_subunit	1.502e-54	97.8022
Scaffold15609	zinc_finger_family_protein	1.772e-108	93.4911
Scaffold15619	hypothetical_protein	1.475e-17	80.4348
Scaffold15621	dehydrogenase	1.291e-22	81.8182
Scaffold15633	conserved_hypothetical_protein	7.194e-06	95.2381
Scaffold15651	NAD_dehydrogenase	6.962e-19	100
Scaffold15659	actin	1.179e-10	100
Scaffold15661	conserved_hypothetical_protein	7.218e-75	93.5484
Scaffold15668	protein_phosphatase	0	100
Scaffold15671	vesicular_amine_transporter	2.831e-07	95.8333
Scaffold15673	flavonol_reductase/cinnamoyl-CoA_reductase	0	98.827
Scaffold15674	hypothetical_protein	8.393e-06	80.7692
Scaffold15678	PAP-associated_domain-containing_protein	7.774e-33	96.8254
Scaffold15684	apoptosis_inhibitor_IAP	8.132e-06	88
Scaffold15690	monocarboxylate_transporter	7.659e-20	97.9592
Scaffold15692	toll	5.773e-60	89.3443
Scaffold15693	nuclear_distribution_gene_E_family_1_(A._nidulans)	2.505e-14	89.1892
Scaffold15702	fatty_acyl-CoA_elongase	0	98.2578
Scaffold15724	UDP-galactose_transporter	5.715e-33	98.3607
Scaffold15735	bicaudal-C	8.469e-68	100
Scaffold15745	molybdenum_cofactor_biosynthesis_pathway_protein	7.884e-79	99.2806
Scaffold15750	eukaryotic_translation_initiation_factor_3_subunit_einteracting_protein	6.452e-21	91.3043
Scaffold15767	tyrosine_kinase	8.891e-26	91.2281
Scaffold15772	diaglycerol_kinase	1.037e-36	95.8333
Scaffold15779	conserved_hypothetical_protein	1.472e-43	98.7179
Scaffold15786	hypothetical_protein	3.876e-97	88.67
Scaffold15800	sumo_ligase	3.017e-84	95.8042
Scaffold15811	hypothetical_protein	2.401e-20	80.5556
Scaffold15815	Cdc42_protein	1.656e-51	100
Scaffold15825	block_of_proliferation_protein	1.805e-28	100
Scaffold15831	hypothetical_protein	6.749e-25	81.5385
Scaffold15844	hypothetical_protein	9.399e-08	84.2105
Scaffold15846	glucose_inhibited_division_protein	1.062e-26	92.7273
Scaffold15854	conserved_hypothetical_protein	1.507e-06	94.4444
Scaffold15868	alpha-mannosidase_II	8.321e-21	95.5556
Scaffold15881	AP-3_complex_subunit_delta-1	6.713e-08	100
Scaffold15887	mesoderm_induction_early_response	7.714e-15	90
Scaffold15901	hypothetical_protein	2.299e-58	92.0354
Scaffold15905	N-acetyllactosaminide_beta-1	0	85
Scaffold15910	diphosphoinositol_polyphosphate_phosphohydrolase	2.8e-17	100
Scaffold15914	trafficking_protein_particle_complex_subunit_6B	6.612e-21	100
Scaffold15918	glutathione_S-transferase	2.643e-09	94.1176
Scaffold15920	golgi_apparatus_protein	4.647e-15	100
Scaffold15922	gamma-aminobutyric_acid_A_recptor	1.081e-08	89.6552
Scaffold15926	secreted_protein	2.783e-63	90.7407
Scaffold15929	conserved_hypothetical_protein	5.539e-19	97.6744
Scaffold15953	conserved_hypothetical_protein	6.664e-62	97.1698
Scaffold15959	N-twist_protein	3.203e-61	87.0787
Scaffold15964	NADP-dependent_isocitrate_dehydrogenase	6.418e-26	100
Scaffold15965	chromodomain_helicase_DNA_binding_protein	4.053e-22	97.9167
Scaffold15971	WD-repeat_protein	0	97.8992
Scaffold15979	conserved_hypothetical_protein	1.359e-111	96.1957
Scaffold15998	z-protein	3.517e-13	100
Scaffold16004	transforming_growth_factor-beta_receptor_type_I	1.345e-55	100
Scaffold16016	secreted_mucin_MUC17	4.068e-100	96.7442
Scaffold16019	ankyrin_repeat_containing_protein	1.102e-35	98.5507
Scaffold16031	3-oxoacid_CoA-transferase	9.389e-29	100
Scaffold16043	sulfate/anion_exchanger	1.092e-10	100
Scaffold16055	hypothetical_protein	9.235e-42	98.6667
Scaffold16080	hypothetical_protein	1.357e-11	90.9091
Scaffold16086	5'-nucleotidase	1.665e-16	90.4762
Scaffold16089	mRNA_capping_enzyme	1.008e-22	100
Scaffold16094	cytochrome_B561	1.832e-16	88.6364
Scaffold16096	hypothetical_protein	4.496e-75	80.6452
Scaffold16104	hypothetical_protein	1.316e-13	87.5
Scaffold16114	kelch_repeatcontaining_protein	1.028e-20	86.5385
Scaffold16126	muscle_myosin_heavy_chain	1.307e-11	100
Scaffold16133	hypothetical_protein	4.295e-53	98.8764
Scaffold16140	acid_methyltransferase	1.492e-126	99.4845
Scaffold16159	monocarboxylate_transporter	3.972e-18	91.8367
Scaffold16166	titin	0	97.3684
Scaffold16168	hypothetical_protein	3.08e-10	90.4762
Scaffold16197	protein_PPRC1	2.144e-19	94.7368
Scaffold16198	conserved_hypothetical_protein	8.803e-19	84.9057
Scaffold16205	conserved_hypothetical_protein	1.071e-100	94.382
Scaffold16211	hypothetical_protein	1.541e-18	84.6154
Scaffold16221	adenylsulfate_kinase	9.694e-42	90.5882
Scaffold16228	fibrinogen	5.847e-16	82.7586
Scaffold16229	conserved_hypothetical_protein	8.42e-13	94.4444
Scaffold16230	conserved_hypothetical_protein	1.783e-49	100
Scaffold16248	hypoxia-associated_factor	4.045e-39	100
Scaffold16249	inositol_monophosphatase	1.795e-16	97.6471
Scaffold16264	hypothetical_protein	6.208e-24	93.9024
Scaffold16274	Mif4Gd_protein	8.186e-54	98.9011
[truncated: 23,264 more rows]
