# Supplementary material for: Genome scaffolding and annotation for the pathogen vector Ixodes ricinus by ultra-long single molecule sequencing
Source: Parasit Vectors. 2017 Feb 8;10:71. doi: 10.1186/s13071-017-2008-9 (PMC5299676; doi:10.1186/s13071-017-2008-9)
Supplement: Additional file 3: — Dataset S2. Number of I. ricinus annotations by protein categories. The frequency of assigned annotations was counted. For each annotation, the number of sequences is given. (XLS 354 kb) [file 13071_2017_2008_MOESM3_ESM.xls]

## Sheet: freq_count
Blast Hit description	Frequency
hypothetical protein	5427
conserved hypothetical protein	3246
zinc finger protein	403
secreted protein	251
cytochrome P450	250
ABC transporter	182
secreted salivary gland peptide	149
monocarboxylate transporter	114
WD-repeat protein	92
acyl-CoA synthetase	84
AMP dependent CoA ligase	76
acetylcholinesterase	73
cell adhesion molecule	72
serine/threonine protein kinase	70
chitinase	64
sidestep protein	59
transmembrane protein	55
dehydrogenase	53
ubiquitin specific protease	53
ATP-dependent RNA helicase	51
vacuolar protein-sorting protein	49
neprilysin	48
ankyrin repeat containing protein	47
polyprotein of retroviral origin	47
multidrug resistance protein	44
serine protease	42
E3 ubiquitin ligase	40
endothelin-converting enzyme	38
fatty acyl-CoA elongase	37
intron-specific reverse transcriptase	37
acid methyltransferase	36
metalloprotease	36
glutathione S-transferase	35
ubiquitin protein ligase	34
low-density lipoprotein receptor	32
solute carrier	32
sulfotransferase	32
arylsulfatase B precursor	31
cuticle protein	31
glutamate receptor	31
protein coding	31
5' nucleotidase	30
protein kinase	30
SMC protein	30
adenylate cyclase	29
arylsulfatase B	29
glutamate carboxypeptidase	29
carnitine acyltransferase	28
coiled-coil domain-containing protein	28
integrator complex subunit	28
aldehyde dehydrogenase	27
organic cation/carnitine transporter	27
titin	27
ATPase	26
sodium/solute symporter	26
sugar transporter	26
acyl-CoA reductase	25
galactosyltransferase	25
RAB GTPase-activating protein	25
RAS-related protein	25
transporter	25
phosphatidylinositol transfer protein SEC14	24
sorting nexin	24
tyrosine kinase	24
cuticular protein	23
leucine rich domain-containing protein	23
nicotinamide N-methyltransferase	23
peroxinectin	23
tudor domaincontaining protein	23
membrane protein	22
myosin heavy chain	21
organic anion transporter	21
protocadherin fat	21
sodium-dependent multivitamin transporter	21
amino acid transporter	20
cullin	20
f14p3.9 protein (auxin transport protein) family protein	20
guanine nucleotide-binding protein	20
muscle myosin heavy chain	20
neuralized	20
quinone oxidoreductase	20
(S)-2-hydroxy-acid oxidase	20
solute carrier organic anion transporter	20
ankyrin repeat-containing protein	19
calcium-dependent cysteine protease	19
CUB domaincontaining protein	19
HEAT repeatcontaining protein	19
myosin IA	19
serine carboxypeptidase	19
cAMP-dependent protein kinase catalytic subunit	18
glucose dehydrogenase	18
GTP-binding protein	18
low density lipid receptor-related protein	18
Niemann-Pick type C1 domain-containing protein	18
ras GTP exchange factor	18
RNA-binding protein	18
salivary sulfotransferase	18
talin	18
ubiquitin-conjugating enzyme	18
CDC42 binding protein kinase alpha	17
DEAD box ATP-dependent RNA helicase	17
enoyl-CoA hydratase	17
glycolate oxidase	17
helicase	17
leucine-rich transmembrane protein	17
PHDfinger domain-containing protein	17
salivary gland metalloprotease	17
26S proteasome regulatory complex	16
aminopeptidase	16
atrial natriuretic peptide receptor	16
cleavage and polyadenylation specificity factor	16
dual oxidase maturation factor	16
F-box/leucine rich repeat protein	16
G-protein coupled receptor	16
HEAT repeat-containing protein 5B	16
immunoglobulin vset domain-containing protein	16
ionotropic glutamate receptor	16
kelch repeatcontaining protein	16
nephrin	16
reductase	16
reverse transcriptase	16
signal recognition particle receptor	16
THO complex subunit	16
UDP-GalNAc:polypeptide N-acetylgalactosaminyl transferase	16
carbon-nitrogen hydrolase	15
copper-transporting ATPase 1	15
cytoplasmic dynein heavy chain	15
forkhead domain-containing protein	15
GABA transporter	15
hypothetical protein	15
immunoglobulin-binding protein	15
immunoglobulin iset domain-containing protein	15
lipase	15
molecular chaperone	15
short-chain alcohol dehydrogenase	15
tetratricopeptide repeat protein	15
tRNA (guanine-N(1)-)-methyltransferase	15
WD domain	15
zinc knuckle domaincontaining protein	15
apical endosomal glycoprotein precursor	14
calcium activated chlorine channel	14
carrier protein	14
esterase	14
F-box and WD domain protein	14
fucosyltransferase	14
glycosyltransferase	14
heat shock protein	14
huntingtons disease protein huntingtin	14
PDZ/DHR/GLGF domaincontaining protein	14
prolyl 4-hydroxylase alpha subunit	14
protease	14
Ran-binding protein	14
ran-binding protein (RanBP)	14
beta-1	13
bromodomain-containing protein	13
centromere protein B	13
dedicator of cytokinesis protein	13
DNA-directed RNA polymerase II largest subunit	13
endosomal membrane protein EMP70	13
excitatory amino acid transporter	13
ferredoxin-glutamate synthase	13
heat shock protein 70 (HSP70)-interacting protein	13
hemicentin	13
myosin	13
neurogenic locus notch	13
receptor tyrosine phosphatase type r2a	13
RNA helicase	13
ryanodine receptor	13
short-chain dehydrogenase	13
skeletal muscle sodium channel alpha subunit	13
spectrin beta chain	13
THAP domaincontaining protein	13
toll	13
transcription factor	13
triacylglycerol lipase	13
tuberin	13
vacuolar proton ATPase	13
actin	12
ammonium transporter	12
carbonic anhydrase	12
chitin synthase	12
condensin	12
cytochrome P-450 IIC5	12
dock-1	12
ELK channel	12
gamma glutamyl transpeptidase	12
hemolectin	12
high affinity choline transporter	12
kinesin	12
long chain fatty acid CoA ligase	12
neutral sphingomyelinase (N-smase) activation associated factor FAN	12
paramyosin	12
salivary protein Is3	12
tyrosine protein kinase	12
ubiquitin protein ligase edd	12
2-oxoglutarate dehydrogenase	11
activating signal cointegrator 1 complex subunit 3	11
attractin	11
beat protein	11
brefeldin A-inhibited guanine nucleotide-exchange protein	11
BTB/POZ domaincontaining protein	11
cationic amino acid transporter	11
chaperonin complex component	11
chitin binding peritrophina domain-containing protein	11
chromodomain helicase DNA binding protein	11
diacylglycerol kinase	11
dicer-1	11
disco-interacting protein	11
dystrophin	11
fibronectin type III domaincontaining protein	11
Gb2-cadherin	11
HEAT repeat-containing protein	11
importin	11
lipid exporter ABCA1	11
lysosomal alpha-mannosidase	11
mediator of rna polymerase ii transcription subunit 13	11
medium-chain acyl-CoA dehydrogenase	11
mixed-lineage leukemia protein	11
MutS domain V domaincontaining protein	11
nucleolar protein	11
pacman protein	11
PHD finger protein	11
pre-mRNA splicing factor Prp8	11
protein disulfide isomerase	11
rapsynoid	11
retinoid X receptor	11
RNA-directed RNA polymerase	11
spectrin alpha chain	11
splicing factor 3B subunit	11
tetraspanin	11
tight junction protein tama	11
transcription initiation factor TFII-D subunit	11
transforming growth factor-beta receptor type I	11
translation elongation factor EF-1 alpha/Tu	11
ubiquitin carboxyl-terminal hydrolase	11
voltage-gated calcium channel	11
abhydrolase domain-containing protein	10
acetyltransferase	10
alanine aminotransferase	10
alanyl-tRNA synthetase	10
alpha-mannosidase II	10
ankyrin 2	10
aspartyl-tRNA synthetase	10
Ca2+ sensor	10
choline oacetyltransferase	10
DNA repair and recombination protein RAD54B	10
dynamin	10
gamma-glutamyltransferase	10
innexin	10
kettin	10
killer toxin-resistance protein	10
lachesin	10
latrophilin	10
lipophorin receptor	10
midasin	10
mitogen-activated protein kinase kinase MKK4	10
multiple ankyrin repeats single kh domain protein	10
N-acetylglucosamine-1-phosphodiester alpha-N-acetylglucosaminidase	10
pentatricopeptide repeat-containing protein	10
PHD/F-box containing protein	10
plexin B	10
poly [ADP-ribose] polymerase	10
poly(A) polymerase	10
Popeye domain-containing protein	10
proclotting enzyme precursor	10
protein dopey-1	10
rab3 GTPaseactivating protein	10
RING finger protein	10
SAM domain (Sterile alpha motif) domaincontaining protein	10
ssm4 protein	10
stearoyl-CoA desaturase	10
tripeptidyl-peptidase II	10
type 3 inositol 1	10
ubiquitin-specific protease	10
vesicular amine transporter	10
voltage-gated channel	10
WD-repeat containing protein	10
20S proteasome	9
acetylcholinesterase/butyrylcholinesterase	9
alpha-macroglobulin	9
Amiloridesensitive sodium channel protein	9
aminopeptidase A	9
armadillo repeat-containing protein	9
bone morphogenetic protein	9
breast cancer type 2 susceptibility protein brca2	9
Ca2+-dependent activator protein for secretion 2 isoform A	9
cell division cycle regulator protein	9
clathrin heavy chain	9
Cniwi protein	9
coagulation factor precursor	9
copine	9
cyclic-nucleotide-gated cation channel	9
cyclic nucleotide phosphodiesterase	9
discs large protein	9
DNA polymerase zeta catalytic subunit	9
DNA repair protein xp-E	9
equilibrative nucleoside transporter	9
F-box containing protein	9
fetal alzheimer antigen	9
fkbp-rapamycin associated protein	9
flavin-containing monooxygenase	9
G2/mitotic-specific cyclin A	9
gaba-B receptor	9
group II PLP decarboxylase	9
guanine nucleotide exchange factor	9
histone-lysine N-methyltransferase	9
huntingtin interacting protein	9
Kakapo	9
kalirin	9
mitogen-activated protein kinase	9
Munc13-3	9
myst histone acetyltransferase	9
Na+/K+ ATPase	9
NIK- and IKBKB-binding protein	9
nuclear pore complex protein nup98	9
ornithine decarboxylase	9
ovochymase	9
peptidase family m13 protein	9
peroxidase	9
phospholipase A2 precursor	9
phosphorylase kinase gamma subunit	9
potassium-dependent sodium-calcium exchanger	9
prolylcarboxypeptidase	9
protease m1 zinc metalloprotease	9
protein arginine N-methyltransferase PRMT1	9
RNAse H	9
RUN domaincontaining protein	9
sdk-P1	9
sodium bicarbonate cotransporter	9
sodium/calcium exchanger	9
sodium-neurotransmitter symporter	9
sphingomyelin phosphodiesterase	9
splicing factor	9
succinate dehydrogenase	9
thyroid hormone receptor-associated protein	9
transcription initiation factor tfii-D	9
tropomyosin	9
vacuolar H+-ATPase V1 sector	9
vesicle coat complex COPI	9
acetyl-CoA carboxylase	8
agrin	8
antigen 5/SCP domain-containing protein	8
brahma/SWI2-related protein BRG-1protein coding	8
cadherin-repeats domain-containing protein	8
carbamoyl-phosphate synthase large chain	8
cell division control protein	8
coatomer beta subunit	8
complement factor H	8
COP9 signalosome	8
D-amino acid oxidase	8
dynein light chain	8
estradiol 17-beta-dehydrogenase	8
fatty acid synthase	8
gap1	8
glycerol-3-phosphate acyltransferase	8
G-protein coupled receptor protein	8
guanine nucleotide-binding protein G	8
guanine-nucleotide exchange factor c3g	8
heterotrimeric G protein alpha subunit B	8
hydroxymethylglutaryl-coA reductase	8
inosine-uridine preferring nucleoside hydrolase	8
integrin alpha-ps	8
jumonji domain-containing protein	8
kynurenine aminotransferase	8
liprin-alpha	8
longevity assurance factor	8
male sterility domain-containing protein	8
MAM domaincontaining protein	8
map-kinase activating death domain protein	8
membrane-associated RING finger containing protein	8
metabotropic glutamate receptor 1	8
MethylCpG binding domain-containing protein	8
munc13-4	8
Myb family DNAbinding domain-containing protein	8
nerve growth factor receptor TRKA	8
O-methyltransferase	8
plasma membrane ca-ATPase B2	8
polybromo-1	8
protein tyrosine phosphatase 69D	8
pseudouridylate synthase	8
regulator of g protein signalling family domaincontaining protein	8
S-adenosylhomocysteine hydrolase	8
sec-23 interacting protein P125	8
serine protease inhibitor	8
serine/threonine protein phosphatase	8
Shk1 kinase-binding protein (Skb1)	8
sialin	8
sin3b	8
sodium/chloride dependent transporter	8
sodium/hydrogen exchanger	8
sulfakinin receptor	8
syntaxin	8
thioester-containing protein	8
thrombospondin type 1 domaincontaining protein	8
topoisomerase TOP1-interacting protein BTBD1	8
translation elongation factor G	8
translation initiation factor if-2	8
tRNA-dihydrouridine synthase	8
type II transmembrane protein	8
UBX domain-containing protein	8
vacuolar sorting protein	8
vinculin	8
voltage-gated ion channel	8
WNT-2 precursor	8
zinc transporter	8
3'5' cyclic nucleotide phosphodiesterase	7
acetyl-CoA acetyltransferase	7
acid sphingomyelinase	7
ADP/ATP translocase	7
Alpha2-macroglobulin family N-terminal region domain-containing protein	7
alpha-D-galactosidase	7
alpha tubulin	7
ataxia telangiectasia mutated	7
BAR domaincontaining protein	7
beta-N-acetylhexosaminidase	7
carnitine-acylcarnitine carrier protein	7
cation-transporting ATPase fly	7
chloride channel	7
condensin-2 complex subunit H2	7
conserved oligomeric golgi complex subunit	7
cubilin	7
cyclic nucleotidebinding domain-containing protein	7
cyclin T-dependent kinase CDK9	7
cyclophilin type peptidyl-prolyl cis-trans isomerase	7
DDE superfamily endonucleaseprotein coding	7
death- associated protein kinase	7
dehydrogenase kinase	7
dihydrodipicolinate synthase	7
dihydrolipoamide acetyltransferase	7
dipeptidyl-peptidase	7
disheveled associated activator of morphogenesis	7
DNA replication licensing factor	7
dynein heavy chain	7
E1-E2 ATPase	7
EAA5	7
exocyst componenet sec8	7
Exportin-7-A	7
Fanconi anemia group D2 protein	7
fatty acid coenzyme A ligase	7
focal adhesion kinase	7
Girdin	7
glutamate dehydrogenase	7
glycine/serine hydroxymethyltransferase	7
glyoxylate/hydroxypyruvate reductase	7
golgi apparatus protein	7
GPI ethanolamine phosphate transferase	7
G protein-coupled receptor	7
GTP-binding protein DRG2	7
guanylate cyclase	7
guanylate cyclase C	7
HECT	7
histone demethylase	7
Hsp70	7
IMP-GMP specific 5'-nucleotidase	7
importin beta	7
ion channel nompc	7
isocitrate dehydrogenase	7
jumonji/arid domain-containing protein	7
Jumonji/ARID domain-containing protein	7
leucine aminopeptidase	7
leucine rich repeats containing protein	7
leucine zipper transcription factor	7
leucyl-tRNA synthetase	7
Lowdensity lipoprotein receptor domain class A domain-containing protein	7
Myb transforming protein	7
myosin-IX	7
myosin X	7
N-acetyllactosaminide beta-1	7
NADH:ubiquinone oxidoreductase	7
neural cell adhesion molecule L1	7
neurexin IV	7
neurobeachin	7
nuclear pore complex protein nup214	7
nuclear receptor	7
nudix hydrolase	7
O-linked N-acetylglucosamine transferase	7
origin recognition complex	7
oxidase/peroxidase	7
partner of ralbp-1	7
peptidase family m1 protein	7
peritrophic membrane chitin binding protein	7
phospholipase C	7
programmed cell death-involved protein	7
protein CLEC16A	7
protein tyrosine phosphatase	7
protocadherin-16	7
proto-oncogene receptor tyrosine protein kinase ret	7
regulator of G protein signaling	7
ribonucleotide reductase	7
ribosomal DEAD box protein	7
ribosomal protein S6 kinase	7
RNA-dependent RNA polymerase	7
RNA recognition motif protein	7
S1 RNA binding domain-containing protein	7
secreted histamine binding protein	7
serine proteinase inhibitor	7
serpin	7
skeletrophin	7
sn-1	7
sodium-dependent glucose transporter	7
sodium/phosphate transporter	7
SOX transcription factor	7
SPRY domaincontaining protein	7
sulfate/bicarbonate/oxalate exchanger SAT-1	7
thioredoxin reductase	7
transcription factor sii (tfiis)	7
transcription intermediary factor 1-alpha	7
transmembrane protein 16K	7
U3 snoRNP-associated protein	7
ubiquitin conjugation factor E4 B	7
urease	7
Ves G 1 allergen precursor	7
vesicle coat complex COPII	7
voltage-activated ion channel	7
Zn2+ transporter	7
26S proteasome regulatory subunit rpn1	6
26S proteasome regulatory subunit rpn2	6
acetolactate synthase	6
adenylsulfate kinase	6
afadin	6
aldo-keto reductase	6
alternative splicing factor SRp55/B52/SRp75	6
angiotensin-I converting enzyme	6
apoptosis inhibitor IAP	6
arylsulfatase J	6
ATP binding protein	6
atrial natriuretic peptide clearance receptor	6
breakpoint cluster region protein	6
c4b-binding protein beta chain	6
calcitonin receptor	6
calcium activated potassium channel	6
calponin homology (CH) domain-containing	6
carboxypeptidase	6
caspase	6
CCR4-not transcription complex	6
Cdc42 protein	6
choline O-acyltransferase	6
chromatin regulatory protein sir2	6
CP4: hemelipoglyco-carrier protein	6
cytochrome B561	6
cytochrome p450	6
D-arabinono-1	6
DEAD-box protein	6
dipeptidyl peptidase III	6
DNA repair endonuclease xp-f / mei-9 / rad1	6
docking protein	6
dolichyl glycosyltransferase	6
ecotropic viral integration site	6
eIF2-interacting protein ABC50	6
elongation factor	6
elongation factor 1 gamma	6
enhancer of zeste	6
eukaryotic translation initiation factor 4 gamma	6
FACT complex subunit spt16	6
factor for adipocyte differentiation	6
FHA domaincontaining protein	6
fibrillin-1	6
firefly luciferase	6
furin2	6
gamma-aminobutyric acid A recptor	6
gastric triacylglycerol lipase	6
glycerol-3-phosphate dehydrogenase	6
glycogen debranching enzyme	6
GTPase-activating protein	6
guanine nucleotide bionding protein beta subunit	6
Helixloop-helix DNA-binding domain-containing protein	6
hepatocellular carcinoma-associated antigen	6
highwire	6
homeobox domain-containing protein	6
homeobox protein	6
hydrolase/acyltransferase	6
HyFMR1 protein	6
hypoxia up-regulated protein	6
insect cuticle domaincontaining protein	6
insulin receptor	6
isoform 2 of vps33binteracting protein	6
ixoderin precursor	6
karyopherin (importin) alpha	6
karyopherin (importin) beta	6
kekkon1 (kek1)	6
kinase	6
kinase suppressor of Ras (KSR)	6
laminin alpha-1	6
laminin alpha-4 chain	6
leucine rich repeatcontaining protein	6
lupus La ribonucleoprotein	6
malate dehydrogenase	6
matrix metalloproteinase	6
mediator of RNA polymerase II transcription subunit	6
microtubule-associated protein CP224	6
mixed-lineage leukemia 5	6
mll protein	6
mucin	6
myosin xvIII	6
mysoin heavy chain	6
N-acetyltransferase	6
NADH dehydrogenase	6
neuropeptide FF receptor	6
nonsense-mediated mRNA decay protein	6
nuclear receptor interaction protein	6
nucleoside transporter	6
oxysterol-binding protein 3	6
P116 Rho-interacting protein	6
PAB-dependent poly(A)-specific ribonuclease subunit PAN3	6
Pax-interacting protein	6
pdz domain-containing guanine nucleotide exchange factor	6
peroxisomal acyl-CoA oxidase	6
phenylalanine hydroxylase	6
pheromone and odorant receptor	6
Phosphatidylinositol3	6
phosphatidylinositol 4 kinase	6
phosphoinositide 3-kinase regulatory subunit	6
phosphoribosylformylglycinamidine synthase	6
phosphorylase B kinase alpha	6
plexin A	6
potassium channel	6
predicted protein	6
prefoldin	6
proline oxidase	6
prostate-specific transglutaminase	6
proteasome activator complex subunit	6
protein Dom3Z	6
protein EMSY	6
protein phosphatase 2A B56 regulatory subunit gamma 3 isoform	6
purple acid phosphatase	6
pyruvate dehydrogenase	6
pyruvate kinase	6
RAB-3 GTPase-activating protein catalytic subunit	6
Ras GTPase-activating protein	6
ras GTP-ase activating protein with iq motif	6
RBB1NT (NUC162) domaincontaining protein	6
regulator of chromosome condensation	6
regulator of nonsense transcripts	6
replication factor C	6
reticulocalbin	6
retinal degeneration B protein	6
Rho	6
RhoGAP domaincontaining protein	6
RhoGEF domaincontaining protein	6
Rho GTPase-activating protein RICH2	6
rhophilin-2	6
ribonuclease III	6
ribophorin II	6
ribosome biogenesis protein tsr1	6
Sad1 / UNC family Cterminal protein	6
SAM domaincontaining protein	6
SCA7	6
SEA domaincontaining protein	6
secreted mucin MUC17	6
selenium-binding protein	6
selenoprotein O	6
Semaphorin-1A	6
Semaphorin-5A	6
Serine/threonine protein kinase	6
short chain alcohol dehydrogenase	6
snRNA-activating protein complex subunit	6
spermatogenesis-associated protein	6
spliceosomal protein FBP11/splicing factor PRP40	6
sushi domain (scr repeat) domaincontaining protein	6
synapse-associated protein	6
synaptojanin	6
TATA element modulatory factor	6
transcriptional adaptor	6
tRNA uracil-5-methyltransferase	6
tyrosine/tryptophan monooxygenase	6
ubiquitin-activating enzyme E1b	6
ubiquitin conjugating enzyme interacting protein	6
ubiquitin ligase E3	6
UDP-galactose transporter	6
vacuolar H+ ATPase	6
valacyclovir hydrolase	6
Vg1: vitellogeninprotein coding	6
villin	6
zinc finger cx8-c-x5-c-x3-h type (and similar) domain-containing protein	6
1-acyl-sn-glycerol-3-phosphate acyltransferase zeta	5
26S protease regulatory subunit 6A	5
26S proteasome regulatory subunit	5
acetylcholine regulator unc-18	5
activin receptor type II	5
adenosine deaminase acting on RNA (adar)-1	5
adenylate kinase	5
A kinase anchor protein	5
alpha-glucosidase	5
aminoimidazole-4-carboxamide ribonucleotidetransformylase/IMP cyclohydrolase	5
AMPlified in osteosarcoma isoform	5
AP endonuclease	5
apoptosis inhibitor	5
armadillo	5
aryl-alcohol oxidase precursor	5
asparaginase	5
asparaginyl-tRNA synthetase	5
ATPbinding cassette	5
atrophin 1 interacting protein 1	5
axis inhibition protein	5
BAH domaincontaining protein	5
beta-galactosidase	5
bitesize isoform	5
bone morphogenic protein receptor	5
C1A receptor	5
cAMP-dependent protein kinase type II regulatory subunit	5
carnitine palmitoyltransferase II	5
casein kinase	5
CDK5 regulatory subunit-associated protein	5
cell division protein	5
centrosome-associated protein CEP250	5
choline O-acetyltransferase	5
chymotrypsin-C precursor	5
coiled-coil protein	5
CP2: hemelipoglyco-carrier protein	5
CP3: hemelipoglyco-carrier protein	5
CP5: hemelipoglyco-carrier protein	5
CUT domaincontaining protein	5
cysteine-rich motor neuron	5
cytochrome P-450	5
cytochrome P-450 IIC4	5
cytoplasmic dynein 1 intermediate chain	5
DEAD box protein abstrakt	5
deoxyribonuclease II	5
diaphanous	5
DNA binding protein Mcmprotein coding	5
DNA-directed RNA polymerase II	5
DNA polymerase theta	5
dolichyl-di-phosphooligosaccharide protein glycotransferase	5
dtdp-glucose 4-6-dehydratase	5
dual oxidase 1	5
dynactin subunit	5
ecto-NOX disulfide-thiol exchanger	5
endonuclease/reverse transcriptase	5
engorgement factor alpha protein	5
exosomal 3'-5' exoribonuclease complex	5
exostosin-1	5
exostosin-2	5
extended synaptotagmin-2	5
F0F1-type ATP synthase	5
fatty acid transporter	5
Fbox domain-containing protein	5
F-box/LRR-repeat protein	5
FKBP-type peptidyl-prolyl cis-trans isomerase	5
galectin	5
gamma-interferon inducible lysosomal thiol reductase	5
GDP-L-fucose synthetase	5
glucosidase II	5
glutamate-gated chloride channel	5
glutamate transporter	5
glutathione synthetase	5
glycine C-acetyltransferase/2-amino-3-ketobutyrate-CoA ligase	5
glycine dehydrogenase	5
glycine receptor alpha 1 variant	5
glycosyltransferase domain-containing protein	5
GNPTAB protein	5
GTP-specific succinyl-CoA synthetase	5
guanine nucleotide exchange factor (GBF1)	5
heat domain-containing protein	5
heat shock transcription factor	5
heparan sulfate N-deacetylase/N-sulfotransferase	5
high mobility group protein	5
histone acetyltransferase type B catalytic subunit	5
hyaluronoglucosaminidase	5
IK cytokine down-regulator of HLA class II	5
inhibitor of nuclear factor kappa-B kinase alpha	5
IQ calmodulinbinding motif domain-containing protein	5
irregular chiasm C-roughest protein	5
isoleucyl tRNA synthetase	5
jnk interacting protein	5
Kruppel-like zinc finger protein	5
laminin beta 1 chain	5
laminin gamma-1 chain	5
leucine zipper EF-Hand containing transmembrane protein	5
LIM domain-containing protein	5
LIN-12 protein	5
lipase maturation factor	5
lumican	5
lysosomal alpha-glucosidase	5
lztr-1	5
maguk P55	5
mannose-6-phosphate/insulin receptor type II	5
membrane-associated protein Hem	5
membrane glycoprotein LIG-1	5
methionine aminopeptidase	5
microtubule associated serine/threonine kinase	5
mitogen activated protein kinase kinase kinase 1	5
multiple pdz domain protein	5
myotrophin	5
NAD dehydrogenase	5
Na+/dicarboxylate	5
NAD(P) transhydrogenase	5
Na/Pi-cotransporter	5
neutral sphingomyelinase (N-smase) activation associated factor fan	5
NF-kappaB inhibitor IkappaB	5
norepinephrine/norepinephrine transporter	5
ns1 binding protein	5
nuclear factor of activated T-cells	5
nuclear receptor coactivator	5
nucleolar RNA-associated protein	5
oligopeptide transporter	5
Osmotic avoidance abnormal protein	5
oxysterol-binding protein 1	5
oxysterol-binding protein 1A	5
PAN domaincontaining protein	5
Pcaf: histone acetyltransferaseprotein coding	5
PDZ domain-containing protein	5
peptidase	5
peptidase family M13 protein	5
peptidyl-prolyl cis-trans isomerase	5
peroxisome proliferator-activated receptor binding protein	5
phosphoinositol 3-phosphate-binding protein	5
phosphorylase B kinase beta	5
phosphorylated CTD-interacting factor	5
PIN domain-containing RNA-binding protein	5
polycomb protein SCMH1	5
poly(rc) binding protein	5
PrC protein	5
proline-serine-threonine phosphatase interacting protein	5
propionyl-CoA carboxylase	5
proprotein convertase subtilisin/kexin type 4	5
protein-glutamine gamma-glutamyltransferase	5
protein groucho	5
protein groucho-2	5
protein jagged-2	5
protein kinase C-binding protein NELL1	5
protein phosphatase 2A regulatory subunit A	5
protein smg7	5
protein transport protein Sec31A	5
protein VPRBP	5
Ran GTPase-activating protein	5
rap GTPase-activating protein	5
receptor protein-tyrosine phosphatase 10D	5
regulator of sex-limitation	5
retinal-binding protein	5
Rho GTPase-activating protein	5
rhotekin	5
ribosome biogenesis protein bms1	5
ring canal protein	5
RNA-binding protein musashi	5
SAC domain-containing protein	5
secreted cystatin	5
secreted histamine binding protein of 21.3 kDa	5
secreted metalloprotease	5
secreted serine protease	5
serine threonine protein kinase	5
serine/threonine protein kinase TAO1	5
Ser/Thr protein phosphatase	5
seryl-tRNA synthetase	5
short chain type dehydrogenase	5
SMC proteins Flexible Hinge Domaincontaining protein	5
sodium-bile acid cotransporter	5
sodium/phosphate cotransporter	5
sodium/proton exchanger	5
spindle pole body component alp6	5
spliceosomal protein sap	5
stac	5
sterol regulatory element-binding protein	5
structural constituent of cuticle	5
sumo ligase	5
symplekin	5
tankyrase	5
tho2 protein	5
threonyl-tRNA synthetase	5
thrombospondin-like protein	5
timeless protein	5
tip120	5
TMC domaincontaining protein	5
TPR repeatcontaining protein C12orf30 (p120) family protein	5
TPR repeat-containing protein	5
traf2 and nck interacting kinase	5
transcription factor Dp-2	5
translation initiation factor 2C	5
translation initiation factor 3	5
trypsin	5
tryptophanyl-tRNA synthetase	5
tyorsine kinase	5
tyrosine aminotransferase	5
tyrosine protein kinase receptor tie-1	5
U4/U6 small nuclear ribonucleoprotein Prp4	5
ubiquitin carboxylterminal hydrolase	5
ubiquitin specific peptidase	5
UDP-sugar hydrolase	5
uridine cytidine kinase I	5
variant sh3 domaincontaining protein	5
Vg2: vitellogeninprotein coding	5
von Willebrand factor type C domaincontaining protein	5
williams-Beuren syndrome chromosomal region 16 protein	5
woc protein	5
YL1 nuclear protein Cterminal domain-containing protein	5
zinc finger family protein	5
zinc/iron transporter	5
zinc metalloprotease	5
1-acyl-glycerol-3-phosphate acyltransferase	4
80 kD MCM3-associated protein	4
acetyl-CoA hydrolase	4
adipophilin/perilipin	4
ADP-ribosylglycohydrolase	4
alpha 1	4
alpha-1	4
alpha-parvin	4
alternative splicing factor SRp20/9G8	4
amino acid permease	4
AMP dependent ligase/synthetase	4
amsh	4
anaphase-promoting complex subunit	4
AP-2 complex subunit beta-1	4
AP-3 complex subunit delta-1	4
apoptosis associated protein with THAP domain	4
arginase	4
arginine/serine rich splicing factor sf4/14	4
arginyl-tRNA synthetase	4
ATP-dependent bile acid permease	4
basic leucine zipper nuclear factor 1(blzf1) protein	4
beta-1 subunit of nicotinic acetylcholine receptor	4
beta-glucocerebrosidase	4
beta-ketoacyl-ACP reductase	4
beta-mannosidase	4
beta-transducin	4
beta tubulin	4
Bm95 protein	4
bone morphogenetic family protein	4
BTB/POZ domain-containing protein	4
calmodulin-binding transcription activator	4
calponin	4
cap binding protein	4
CAPGly domain-containing protein	4
cargo transport protein EMP24	4
carrier protein MRS3/4	4
cathepsin B endopeptidase	4
cation efflux protein/ zinc transporter	4
ccar1	4
Cdc6 protein	4
cell cycle progression	4
centaurin beta	4
centromere protein b	4
cGMP-dependent protein kinase	4
chaperonin subunit	4
Chitinase	4
chitin binding peritrophin-A	4
chloride channel protein 1	4
chondroitin synthase	4
chordin	4
cis-prenyltransferase	4
cleavage/polyadenylation factor Ia subunit Clp1p	4
Contactin-5	4
Coronin	4
coup transcription factor	4
CTPsyn: CTP synthaseprotein coding	4
CUB and sushi multiple domains (CSMD) protein	4
cyclic-AMP-dependent transcription factor atf2	4
cyclin D	4
cytochrome oxidase biogenesis protein	4
cytoplasmic polyadenylation element binding protein	4
dbls big sister	4
DEAD 2 protein domain containing protein	4
dendritic cell-specific transmembrane protein	4
DEP domain containing protein	4
diacylglycerol O-acyltransferase	4
dip13 beta	4
Dishevelled protein	4
dispatched 1 family protein	4
DNAdependent protein kinase catalytic subunit isoform 7 family protein	4
DNA-directed RNA polymerase I largest subunit	4
DNAJC13 protein	4
DNA polymerase delta catalytic subunit	4
Domain in SPla and the ryanodine receptor	4
Down syndrome cell adhesion molecule	4
DrosGluCl	4
dynactin	4
E1b-55kD-associated protein	4
E3 ubiquitin protein ligase SiaH1	4
E3 ubiquitin protein ligase (URE-B1)	4
electron transfer flavoprotein	4
endophilin-B1	4
endothelial transcription factor GATA-2	4
Endothelinconverting enzyme	4
ensconsin	4
eph receptor tyrosine kinase	4
epidermal growth factor receptor	4
esophageal cancer associated protein	4
ethanolamine kinase	4
eukaryotic translation initiation factor 3 subunit	4
eukaryotic translation initiation factor 3 subunit C	4
Exo2: exocyst complex component 2protein coding	4
exportin	4
Exportin	4
Exportin-6	4
extensin	4
f-actin capping protein beta subunit	4
fam13	4
fasciclin	4
fasciclin domain-containing protein	4
FERM domain-containing protein	4
FGF receptor activating protein	4
fh1/fh2 domains-containing protein	4
fidipidine	4
flavohemoprotein B5/b5r	4
flavonol reductase/cinnamoyl-CoA reductase	4
formiminotransferase-cyclodeaminase	4
formin homology 2 domaincontaining protein	4
fumarase	4
G-3-P dehydrogenase	4
galactokinase	4
galactose-3-O-sulfotransferase	4
gamma-glutamyltranspeptidase	4
gamma-tubulin complex component	4
general transcription factor 3C polypeptide	4
general transcription factor II	4
general transcription factor IIE (TFIIE) subunit	4
geranylgeranyl diphosphate synthase	4
glucose inhibited division protein	4
glucose-repressible alcohol dehydrogenase	4
glucose transport protein	4
glutamine synthetase	4
glutaryl-CoA dehydrogenase	4
glycerate kinase	4
glycerol kinase	4
glycerophosphoryl diester phosphodiesterase	4
glycogenin-1	4
glycoside hydrolase	4
glycosyl hydralase	4
glycosylphosphatidylinositol anchor attachment 1 protein	4
GMP reductase	4
goodpasture antigen-binding protein	4
GPRIrr2: GPR insulin like receptor 2protein coding	4
G-protein coupled octopamine receptor	4
G-utrophin	4
heat shock protein HSP70-12A	4
hebreain	4
helixturn-helix	4
hexosaminidase domain-containing protein	4
high affinity nerve growth factor receptor	4
high-density lipoprotein-binding protein	4
hipk	4
histidyl-tRNA synthetase	4
histone deacetylase 1	4
hormone receptor hr3	4
huntington associated protein-1 domain	4
hydroxyacyl-CoA dehydrogenase	4
ikappab kinase complex-associated protein	4
import receptor subunit tom20	4
inhibitor of apoptosis protein 1 and 2	4
integral membrane protein GPR175	4
integrin alpha	4
isoleucyl-tRNA synthetase	4
jnk/sapk-associated protein	4
Kelch domain-containing protein	4
kinesin light chain	4
kuzbanian	4
lamin	4
leucine-rich domain-containing protein	4
leucine rich repeat (in flii) interacting protein	4
limbic system-associated membrane protein	4
lim homeobox protein	4
Limulus clotting factor C	4
lysosomal acid lipase/cholesteryl ester hydrolase	4
lysosomal acid phosphatase	4
M20 domain-containing peptidase	4
mahogunin	4
malonyl-CoA decarboxylase	4
manganese superoxide dismutase	4
mannose-binding endoplasmic reticulum-golgi intermediate compartment lectinprotein coding	4
MAP kinase-activated protein kinase	4
map/microtubule affinity-regulating kinase 2	4
mechanosensory protein	4
meprin A metalloprotease	4
metaxin	4
methionine adenosyltransferase	4
methionyl-tRNA synthetase	4
Metis5 protein	4
mfs transporter	4
Mg2+ and Co2+ transporter	4
microcephalin	4
microsomal dipeptidase family protein	4
microtubule binding protein YTM1	4
mRNA capping enzyme	4
mRNA splicing factor	4
mutS family protein. putativeprotein coding	4
MYND finger domaincontaining protein	4
myosin light chain kinase	4
myosin regulatory light chain	4
Na+/Ca2+ exchanger	4
Na+/Ca2+ K+ independent exchanger	4
N-acetylglucosaminyltransferase I	4
NADP-dependent isocitrate dehydrogenase	4
NADP-dependent malic enzyme	4
nbeal1	4
negative elongation factor A	4
neural stem cell-derived dendrite regulator	4
neurofilament medium polypeptide	4
neuronal cell adhesion molecule	4
neuronal pas domain protein	4
neurotransmitter gated ion channel	4
nhl repeat-containing protein	4
nitric oxide synthase	4
N-methyltransferase	4
N-myristoyl transferase	4
notum	4
N-terminal acetyltransferase A complex subunit NAT1	4
nuclear factor I	4
nuclear pore complex protein nup153	4
nuclear pore complex protein Nup205	4
nuclear respiratory factor	4
nucleoporin Nup37	4
nucleoporin P54	4
NudC domain-containing protein	4
numb-associated kinase	4
O-sialoglycoprotein endopeptidase	4
OTU domain-containing protein	4
oxodicarboxylate carrier protein	4
oxysterol binding protein 9	4
P450 CYP319A1	4
Paxillin	4
pdzk7	4
peptide synthetase	4
pescadillo nterminus protein	4
phenylalanyl-tRNA synthetase beta subunit	4
phorbol esters/diacylglycerol binding domain (c1 domain) domaincontaining protein	4
phosphatidylethanolamine binding protein	4
phosphatidylinositol-binding clathrin assembly protein	4
phosphoacetylglucosamine mutase	4
phosphoenolpyruvate carboxykinase	4
phosphofurin acidic cluster sorting protein	4
phospholipase C epsilon	4
piccolo	4
pole hole family protein	4
pol family protein	4
polycomb protein suz12	4
polyproteinlike family protein	4
potassium channel protein	4
pou domain transcription factor	4
pre-mRNA splicing factor	4
programmed cell death 6-interacting protein	4
prohibitin	4
protein 4.1G	4
protein BANP	4
protein downstream neighbor of Son	4
protein involved in membrane traffic	4
protein kinase C	4
protein kinase C and casein kinase substrate in neurons protein	4
protein kinase C terminal domain-containing protein	4
protein kinase domaincontaining protein	4
protein-L-isoaspartate(D-aspartate) O-methyltransferase	4
protein phosphatase	4
protein phosphatase 1 binding protein	4
protein phosphatase 1 regulatory inhibitor subunit 16A	4
protein phosphatase-7	4
protein PTHB1	4
protein tyrosine kinase	4
protocadherin beta-6	4
pur-alpha	4
PWWP domaincontaining protein	4
pyrroline-5-carboxylate reductase	4
radixin	4
RAL guanine nucleotide exchange factor with PH domain and SH3 binding motif (RALGPS)	4
rap1 GTPase-GDP dissociation stimulator	4
Rapamycin-insensitive companion of mTOR	4
rassf	4
REJ domaincontaining protein	4
Rho-associated kinase	4
Rho GTPase activating protein	4
ribosomal protein L37	4
RING finger and SPRY domain-containing protein	4
RING finger motif containing protein	4
RNA methyltransferase	4
RNA polymerase-associated protein LEO1	4
[RNApolymerase]-subunit kinaseprotein coding	4
rothmund-thomson syndrome DNA helicase recq4	4
Roundabout family protein 2	4
sarm1	4
secreted cysteine rich protein	4
secreted protein	4
selenophosphate synthase	4
sentrin/sumo-specific protease	4
serine esterase protein	4
serine-threonine phosphatase 2A	4
serine/threonine protein kinase ripk4	4
serine/threonine protein phosphatase PP1	4
serin proteinase	4
serpin 2 precursor	4
sex-determining protein Fem1	4
shc transforming protein	4
signal recognition particle protein	4
snf2 histone linker PHD ring helicase	4
solute carrier protein	4
SPRY domain SOCS box-containing protein	4
src tyrosine kinase	4
Stat3	4
step II splicing factor Slu7	4
succinyl-CoA:3-ketoacid-coenzyme A transferase	4
sugar phosphatase	4
sulfatase-1	4
sulfonylurea receptor	4
suppressor of actin	4
SWI/SNF complex subunit SMARCC2	4
synaptic ras GTPase activating protein	4
synaptic vesicle protein	4
T-box transcription factor	4
t-box transcription factor tbx2	4
thyroglobulin type1 repeat-containing protein	4
tnf receptor associated factor	4
topoisomerase I	4
tpr repeat nuclear phosphoprotein	4
transcription elongation factor SPT5	4
transcription factor hes-1	4
transcription termination factor	4
transforming acidic coiled-coil containing protein	4
transforming growth factor beta	4
translation elongation factor	4
translation initiation factor 2	4
translation initiation factor 4F	4
translation initiation inhibitor UK114/IBM1	4
transmembrane protein 16D	4
transmembrane protein 16G isoform NGEP long family protein	4
transmembrane protein 184B	4
tripartite motif protein trim9	4
tRNA synthetases class I	4
tumor suppressor p130	4
turtle protein	4
type I inositol-1	4
tyrosine kinase orphan receptor	4
u4/u6 small nuclear ribonucleoprotein	4
ubiquitin associated and SH3 domain-containing protein B	4
ubiquitin family protein	4
ubiquitin ligase E3 alpha	4
UDP-glucose dehydrogenase	4
uridine phosphorylase	4
vacuolar ATP synthase subunit E	4
vesicle docking protein P115	4
vitellogenin receptor	4
von Willebrand factor type A domaincontaining protein	4
Vps51/Vps67 protein	4
werner helicase interacting protein	4
whd: protein withered	4
XAP-5	4
zfpl1	4
zinc-finger protein	4
zinc metalloproteinase	4
zona pellucida family domaincontaining protein	4
1	3
1phosphatidylinositol 4-kinase	3
2-hydroxyacid dehydrogenase	3
2-phosphodiesterase	3
39S ribosomal protein L41	3
39S ribosomal protein L49	3
3-hydroxyacyl-CoA dehydrogenase	3
3hydroxyisobutyryl-CoA hydrolase	3
5'nucleotidaseprotein coding	3
85 kD calcium-independent phospholipase A2	3
AamEcRA1	3
acidic fibroblast growth factor intracellular binding protein	3
acireductone dioxygenase	3
activated met oncogene	3
acylamino-acid-releasing enzyme	3
acyl-coenzyme A oxidase	3
adamts-7	3
adenomatous polyposis coli protein	3
adiponectin receptor	3
Adipophilin/perilipin	3
ADP ribosylation factor 79F	3
ADP-ribosylation factor interacting protein	3
alpha-2-macroglobulin	3
alpha-2-macroglobulin receptor-associated protein	3
alpha-actinin	3
alpha/beta hydrolase	3
alpha-L-fucosidase	3
alpha-mannosidase	3
alpha-mannosidase 2c1	3
amidase	3
amine oxidase	3
AMP-activated protein kinase	3
AMP dependent ligase	3
amyloid beta A4 precursor protein (APP)-binding protein	3
anion exchange protein	3
apolipophorin	3
apoptosis-promoting RNA-binding protein TIA-1/TIAR	3
apoptosis stimulating of P53	3
aquaporin	3
armadillo repeat protein	3
aromatic amino acid decarboxylase	3
arrestin domain-containing protein	3
arsenite-resistance protein	3
aryl hydrocarbon receptor	3
aspartate aminotransferase	3
ATP-citrate synthase	3
ATP-dependent helicase (DEAD box)	3
ATP-dependent protease PIM1/LON	3
ATP synthase C subunit	3
at-rich interactive domain-containing protein 5B	3
Attractin and platelet-activating factor acetylhydrolase	3
autocrine motility factor receptor	3
beta-arrestin	3
beta-tubulin	3
beta-tubulin cofactor D	3
bicaudal-C	3
box H/ACA snoRNP	3
brain acid soluble protein	3
breast cancer metastasis-suppressor	3
bridging integrator	3
bromodomain-containing protein 2	3
C1-tetrahydrofolate synthase	3
Cad74A isoform A family protein	3
cadherin domaincontaining protein	3
calcium/calmodulin-dependent protein kinase	3
cAMP-dependent protein kinase type I-beta regulatory subunit	3
cAMP-dependent rap1 guanine-nucleotide exchange factor	3
cAMP-specific 3	3
carboxypeptidase S	3
carnitine O-palmitoyltransferase	3
casein kinase II	3
cation-transporting ATPase	3
cation-transporting ATPase 13a1	3
caveolin	3
CCR4-associated factor	3
CD151 antigen	3
CDK5 and ABL1 enzyme substrate 1	3
ced-6	3
cell cycle-associated protein	3
cellular tumor antigen P53	3
centromere/kinetochore protein zw10	3
centrosomal protein	3
ceramidase	3
cGMP-phosphodiesterase	3
chaperone protein DNAj	3
chitinase precursor	3
chloride ion current inducer protein	3
chondroitin 4-sulfotransferase	3
class A chitin synthaseprotein coding	3
cle7	3
cofactor required for Sp1 transcriptional activation	3
coiled-coil domain-containing protein 102A	3
collagen alpha chain	3
collybistin	3
COMM domain-containing protein	3
complement c3f	3
coronin	3
cortactin	3
CP1: hemelipoglyco-carrier protein	3
CRAL/TRIO domaincontaining protein	3
crooked neck protein	3
CUB domain low-density lipoprotein receptor domain class A	3
cuticlin	3
cyclic nucleotide-gated channel 2A	3
cyclin k	3
cysteine protease	3
cysteine proteinase	3
cysteine string protein	3
cytosolic carboxypeptidase	3
dachshund	3
DAZ-associated protein	3
denn domain-containing protein	3
diaglycerol kinase	3
dice1/dead/H box polypeptide	3
dihydrofolate reductase-thymidylate synthase	3
dihydrolipoamide dehydrogenase	3
dihydrolipoamide succinyltransferase	3
dihydroorotase	3
dihydroorotate dehydrogenase	3
dimethyladenosine transferase	3
diphosphomevalonate decarboxylase	3
disintegrin-metalloprotease	3
disks large-associated protein	3
D-lactate dehydrognease 2	3
DNA-binding protein	3
DNA-binding protein mel-18	3
DNA damage-binding protein	3
DNA damage inducible protein	3
DNA-directed RNA polymerase III subunit RPC4	3
DnaJ (Hsp40)	3
DNA primase 58 KD subunit	3
DNA repair protein RAD51/RHP55	3
DNA-repair protein xp-G	3
DNA repair/transcription protein met18/mms19	3
DNA replication helicase DNA2	3
DNA replication licensing factor MCM2	3
DNA topoisomerase II	3
DOMON domaincontaining protein	3
double-stranded RNA-specific editase B2	3
dreadlocks/dock	3
dual specificity phosphatase	3
dual specificity phosphorylation-regulated tyrosine kinase	3
dual specificty phosphatase	3
dystrobrevin	3
E1A-binding protein p400	3
E3 ubiquitin protein ligase Bre1	3
EF hand domain-containing protein	3
EF hand domaincontaining protein	3
ELM2 domaincontaining protein	3
elongation factor 2 kinase	3
embryonic ectoderm development protein	3
embryonic polarity dorsal	3
endonuclease G	3
endothelin converting enzyme	3
epsilon-sarcoglycan	3
erythrocyte membrane protein band 4.9	3
ets2	3
eukaryotic translation initiation factor 4E binding protein	3
exonuclease	3
fascin	3
F-box protein	3
FERM	3
FERM Nterminal domain-containing protein	3
fibrinogen	3
Filamin-C	3
FK506 binding protein (FKBP)	3
fumarylacetoacetase	3
FYVE zinc finger domaincontaining protein	3
Gaba-gated chloride channel	3
gaba receptor invertebrate	3
GA-binding protein alpha chain	3
gamma-aminobutyric acid receptor	3
Gammaglutamyltranspeptidase	3
ganglioside induced differentiation associated protein	3
GDI-1 GDP dissociation inhibitor	3
GDP-fucose protein O-fucosyltransferase	3
geranylgeranyl pyrophosphate synthase/polyprenyl synthetase	3
gigaxonin	3
glass/che-1	3
glucosamine-6-phosphate isomerase	3
glucose-6-phosphatase	3
glucose 6-phosphate dehydrogenase	3
glutamate carrier protein	3
glutamate/leucine/phenylalanine/valine dehydrogenase	3
glutamate receptor interacting protein	3
glutaminase	3
glutamine: fructose-6-phosphate aminotransferase	3
glycine cleavage system H protein	3
glycine rich secreted cement protein	3
glycogen phosphorylase	3
glycyl-tRNA synthetase	3
glyoxalase	3
golgi associated	3
golgi proteininvolved in ER retention	3
golgi SNAP receptor complex member	3
G patch domain and KOW motifs-containing protein	3
GPRIrr1: GPR insulin like receptor 1protein coding	3
GR22: gustatory receptorprotein coding	3
GR28: gustatory receptorprotein coding	3
GR34: gustatory receptorprotein coding	3
Grb2 associated binder (Gab)	3
GTPase Rho	3
GTP-binding protein alpha subunit	3
GTP-binding protein CRFG/NOG1	3
GTP-binding protein mmr1	3
guanine nucleotide exchange factor for Rho and Rac GTPase	3
guanylyl cyclase	3
hAT family dimerisation domaincontaining protein	3
H(beta)58 protein	3
helix-loop-helix transcription factor	3
hemocyte protein-glutamine gamma-glutamyltransferase	3
heparan sulfate 6-O-sulfotransferase	3
heparin-binding growth factor	3
hexokinase	3
hfb2 protein	3
histone acetyltransferase SAGA associated factor SGF29	3
histone deacetylase 4	3
histone H2B	3
homeobox domaincontaining protein	3
homeobox protein Pknox1	3
homogentisate 1	3
HSP70	3
HSP70 binding protein	3
hyaluronan mediated motility receptor	3
hypoxia-associated factor	3
hypoxia-inducible factor 1	3
hypoxia-inducible factor 1 alpha	3
IG-like C2-type domain-containing protein	3
immunodeficiency virus type I enhancer binding protein	3
IMP dehydrogenase	3
ing3	3
initiation factor 4E	3
inositol-1-phosphate synthetase	3
inositol hexaphosphate kinase	3
inositol monophosphatase	3
inositol-pentakisphosphate 2-kinase	3
inositol-tetrakisphosphate 1-kinase	3
insilun induced protein	3
jerky	3
JmjC domaincontaining histone demethylation protein 2C	3
Jun-N-terminal kinase	3
katanin	3
katanin P80 subunit	3
Kazrin-A	3
kelch domain-containing protein	3
Kelch motif protein	3
keratin-associated protein 5-9	3
ketoacid-coenzyme A transferase	3
KH domain RNA binding protein	3
Kif23 protein	3
kifc1	3
ku P80 DNA helicase	3
kynureninase	3
L-allo-threonine aldolase	3
laminin g domaincontaining protein	3
LAMMER dual specificity kinase	3
L-carnitine dehydratase	3
ldl receptor adaptor protein	3
LDL receptor ligand-binding repeat bearing protein	3
lectin	3
LEM domain-containing protein	3
leucine rich repeat and NACHT domain-containing protein	3
leucine-rich repeat-containing G-protein coupled receptor	3
leucine-rich repeat (LRR) protein	3
leukocyte receptor cluster (lrc) member 4 protein	3
ligand-gated ion channel	3
Lim domain-binding protein	3
lipase containing protein	3
lipin	3
LMBR1 domain-containing protein 2-B	3
low-molecular-weight glutenin subunit group 3 type II	3
lysozyme	3
lysyl-tRNA synthetase	3
MACRO domain-containing protein	3
makorin	3
maltase-glucoamylase	3
MANEC domaincontaining protein	3
mannosyltransferase 1	3
Mcm2/3	3
MCM2 protein	3
med25 protein	3
Menin	3
merlin	3
mesoderm induction early response	3
metal cation transporter	3
metalloproteinase	3
methionyl-tRNA formyltransferase	3
methyltransferase	3
microphthalmia-associated transcription factor	3
midgut cysteine proteinase	3
Misexpression suppressor of KSR	3
mitochondrial import inner membrane translocase	3
mitochondrial processing peptidase alpha subunit	3
mitotic checkpoint serine/threonine protein kinase bub1 and bubr1	3
molybdenum cofactor biosynthesis pathway protein	3
molybdopterin cofactor sulfurase	3
monoamine oxidase B family protein	3
MORN repeatcontaining protein	3
MPN domain-containing protein	3
mRNA cleavage and polyadenylation factor I complex	3
Muskelin	3
myo inositol monophosphatase	3
myosin IB	3
myostatin	3
N-acetyl-glucosamine-6-phosphate deacetylase	3
N-acetylglucosamine kinase	3
N-acetylglucosaminyltransferase VI	3
N-acyl-phosphatidylethanolamine-hydrolyzing phospholipase D	3
N-acylsphingosine amidohydrolase (acid ceramidase)	3
NADH-cytochrome B5 reductase	3
NADH-ubiquinone dehydrogenase	3
NADH-ubiquinone oxidoreductase	3
NADPH oxidase	3
Netrin-4	3
netrin receptor	3
neurofilament-H	3
neuromusculin	3
neuronal acetylcholine receptor subunit alpha-3	3
neuropeptide Y receptor	3
neurotrimin	3
ng	3
NHL repeatcontaining protein	3
nicotinic acid phosphoribosyltransferase	3
nk homeobox protein	3
N-twist protein	3
NUC194 domaincontaining protein	3
nuclear distribution gene E family 1 (A. nidulans)	3
nuclear distribution protein NUDC	3
nuclear factor nf-kappa-B P105 subunit	3
nuclear inhibitor of protein phosphatase-1	3
nuclear matrix protein	3
nuclear pore complex protein Nup88	3
nuclear transcription factor	3
nucleosome assembly protein NAP-1	3
oligosaccharyl transferase	3
Omethyltransferase	3
otopetrin	3
oxidoreductase	3
oxoglutarate/malate carrier protein	3
paired box protein Pax-6	3
PAP-associated domain-containing protein	3
papillomavirus regulatory factor prf-1	3
paraplegin	3
patched-2 protein	3
peptidase family m13 protein	3
PEPutilizing enzyme	3
period circadian protein	3
peritrophin A	3
peroxisomal membrane protein	3
peroxisomal membrane protein 2	3
phenylalanyl-tRNA synthetase	3
PHF2 protein	3
phopholipase D	3
phosphatase/kinase domain-containing protein	3
phosphatidylcholine transfer protein	3
phosphatidylinositol 3-kinase class	3
phosphatidylinositol 4-kinase type-II	3
phosphatidylinositol-4-phosphate 5-kinase type I	3
phosphatidylinositol-4-phosphate 5-kinase type II	3
phosphatidylinositol biosynthetic protein	3
phosphatidylserine receptor	3
phosphoenolpyruvate carboxylase kinase	3
phosphoenolpyruvate synthase	3
phospholipase A-2-activating protein	3
phospholipase C delta	3
phospholipase c epsilon family protein	3
phospholipase C gamma	3
phospholysine phosphohistidine inorganic pyrophosphate phosphatase	3
phytanoyl-CoA alpha-hydroxylase	3
PiggyBac family protein Tpb2p	3
pink: Hermansky-Pudlak syndrome 5 protein (Protein pink)protein coding	3
pkd1l2	3
PKD domaincontaining protein	3
plekhH1	3
polyglutamylase	3
polyprotein of viral origin	3
pre-mRNA 3'-end-processing factor FIP1	3
prenylated Rab acceptor	3
presenilin	3
prickle	3
prohormone convertase	3
proline-rich protein	3
prolyl endopeptidase	3
propionyl-coenzyme A carboxylase	3
prospero protein	3
proteasome subunit alpha type	3
protective antigen 4D8protein coding	3
protein arginine N-methyltransferase	3
protein disulfide isomerase 3	3
protein farnesyltransferase beta subunit	3
protein fosB	3
protein held out wings	3
protein kinase domain-containing protein ppk32	3
protein kinase pkn/prk1	3
protein lunapark-A	3
protein MICAL-3	3
protein NUF1	3
protein O-mannosyltransferase	3
protein pellino	3
protein phosphatase 2B	3
protein phosphatase 2C zeta	3
protein sine oculis	3
protein slowmo	3
protein TEX261	3
protein transport protein Sec24A	3
protein-tyrosine phosphatase	3
protocadherin-21	3
PTB/PID domain-containing protein	3
purine permease	3
PX domain-containing serine/threonine kinase	3
pyridine nucleotide-disulfide oxidoreductase domain-containing protein	3
RAB-6 GTPase activating protein	3
RAB GDP/GTP exchange factor	3
RAB GTPase	3
RAS	3
RAS related protein	3
rat sphingolipid delta 4 desaturase	3
receptor protein tyrosine phosphatase	3
receptor tyrosine phosphatase type r2b	3
regulator of the ubiquitin pathway	3
ReO 6 family protein	3
Rho-GTPase-activating protein	3
Rho guanine nucleotide exchange factor 17	3
rhombotin	3
ribonuclease HI large subunit	3
ribonuclease P protein subunit p30	3
ribose-5-phosphate isomerase	3
ribosomal protein L28	3
ribosomal protein L31	3
ribosomal protein L38	3
ribosomal protein L4	3
ribosomal protein l7ae protein	3
ribosomal protein L9	3
ribosomal protein S11	3
ribosome biogenesis protein - Nop58p/Nop5p	3
RIKEN cDNA gene family protein	3
RING finger and transmembrane domain-containing protein	3
RNA-binding nuclear protein	3
RNA binding protein	3
RNA-binding protein precursor	3
RNA-binding translational regulator IRP	3
RNA lariat debranching enzyme	3
S-adenosylmethionine decarboxylase	3
SCP-like extracellular protein	3
sec15	3
secreted NADH-ubiquinone oxireductase	3
secreted protein with basic tailprotein coding	3
selenoprotein	3
senescence marker protein-30	3
senseless	3
septin	3
serine active site containing 1 family protein	3
serine palmitoyltransferase	3
serine-threonine protein kinase	3
serine/threonine protein kinase rio3	3
serine-type enodpeptidase	3
serpin-1 precursor	3
serpin-2 precursor	3
serpin-4 precursor	3
Ser/Thr protein kinase	3
ser/thr protein kinase-lyk4	3
SET and MYND domain-containing protein (SMYD)	3
seven transmembrane receptor	3
slit protein	3
sodium/chloride-dependent GABA transporter	3
sodium/glucose cotransporter	3
sodium/hydrogen exchanger NHA2	3
Sodium/solute symporter	3
spermatogenesis-associated protein 2/tamozhennic	3
sphingosine phosphate lyase	3
spindle checkpoint protein bubr1	3
splicing factor SC35	3
splicing factor u2af large subunit	3
srpk	3
steroid reductase	3
sterol O-acyltransferase	3
striatin	3
sucrase-isomaltase	3
sugar kinase	3
sulfatase	3
sulfate/anion exchanger	3
sulfhydryl oxidase	3
Sumiko	3
synapsin	3
synaptophysin / synaptoporin domaincontaining protein	3
T-cell immunomodulatory protein	3
telomerase-binding protein EST1A	3
tetratricopeptide repeatcontaining protein	3
TFII-F-interacting CTD phosphatase	3
tgf-beta resistance-associated protein trag	3
tgfbeta resistance-associated protein trag family protein	3
thimet oligopeptidase	3
thioredoxin-dependent peroxide reductase	3
thrombospondin	3
thymidine kinase	3
thymocyte nuclear protein	3
thyroid adenoma associated isoform 1 family protein	3
tip60	3
tomosyn	3
topbp1	3
torsin	3
TPIP alpha lipid phosphatase	3
trafficking protein particle complex subunit	3
transcriptional enhancer factor TEF-1	3
transcriptional repressor CTCF	3
transcriptional repressor protein yy	3
transcription factor E2F7	3
transcription factor IIIA	3
transcription factor NFAT	3
transcription initiation factor IIF	3
transcription initiation factor TFII-D component	3
transcription initiation factor TFII-D subunit 4B	3
transformation/transcription domain-associated protein	3
transforming growth factor beta regulator	3
transient receptor potential cation channel	3
transient receptor potential channel 4	3
transmembrane and coiled-coil domains protein	3
transmembrane protein 16E	3
transmembrane protein 184C	3
transmembrane protein 45B	3
transpanin	3
transportin	3
transport system membrane protein	3
transposase family protein	3
tRNA (cytosine-5-)-methyltransferase NSUN2	3
tRNA guanine transglycosylase	3
tRNA-splicing endonuclease subunit Sen34	3
tRNA synthetase	3
trypsin inhibitor	3
Tub family protein	3
tubulin gamma chain	3
tubulin tyrosine ligase family protein 12	3
tuftelin interacting protein	3
tumor susceptibility protein	3
twinkle protein	3
tyrosyl-tRNA synthetase	3
U2 snRNP splicing factor	3
U3 small nucleolar ribonucleoprotein imp4	3
ubinuclein	3
ubiquilin 1	3
ubiquinol cytochrome C reductase	3
ubiquitin-associated domain-containing protein	3
ubiquitination factor E4a	3
ubiquitin specific proteinase	3
UDP-glucose 4-epimerase/UDP-sulfoquinovose synthase	3
uracil DNA glycosylase	3
UTP-glucose-1-phosphate uridylyltransferase	3
vacuolar assembly/sorting protein DID4	3
vacuolar membrane protein pep18	3
vacuolar sorting protein 9 (vps9) domaincontaining protein	3
vasopressin v1a recpetor	3
vesicle coat complex AP-3	3
VM23	3
von Willebrand factor type D domaincontaining protein	3
williams-beuren syndrome critical region protein	3
wings apart family (Drosophila)	3
xpa-binding protein	3
zinc binding dehydrogenase	3
zinc finger cchc domaincontaining protein 2	3
15-hydroxyprostaglandin dehydrogenase	2
17 beta-hydroxysteroid dehydrogenase	2
20-hydroxysteroid dehydrogenase	2
26S protease regulatory subunit	2
28S ribosomal protein S23	2
2-oxoglutarate and iron-dependent oxygenase domain-containing protein	2
39S ribosomal protein L39	2
3-hydroxyanthranilate 3	2
40S ribosomal protein S23	2
4-hydroxyphenylpyruvate dioxygenase	2
4-nitrophenylphosphatase	2
4SNc-Tudor domain protein	2
52 kD repressor of inhibitor of protein kinase	2
5'->3' exoribonuclease	2
5'nucleotidase	2
60 kD ribonucleoprotein ssa/ro	2
60S ribosomal protein L13	2
60S ribosomal protein L32	2
7 transmembrane receptor	2
8-oxoguanine DNA glycosylase	2
A-agglutinin anchorage subunit	2
abca1	2
abca5	2
Ac2059 family protein	2
AC9 transposase	2
acetylcholine receptor subunit alpha	2
acetyl-coenzyme A synthetase	2
acidic 82 kD protein mRNA	2
Acinus	2
actin-binding protein Sla2	2
actin regulatory protein	2
activated protein kinase C receptor	2
activating signal cointegrator 1 complex subunit	2
activator of 90 kDa heat shock protein ATPase	2
AcylCoA synthetase	2
acyl-CoA thioesterase	2
ADAM10	2
adaptin ear-binding coat-associated protein	2
adaptor complexes medium subunit family protein	2
adaptor protein complex-4 (AP-4)	2
adaptor protein Crk	2
adenosine kinase	2
adenosine monophosphate deaminase	2
adenylate cyclase-associated protein	2
adenylate kinase isoenzyme	2
adipocyte plasma membrane-associated protein	2
ADP-ribose pyrophosphatase	2
alginate regulatory protein AlgR3	2
alkaline phosphatase	2
allatotropin	2
alpha-1 collagen type III	2
alpha-amylase	2
alpha/beta hydrolase domain-containing protein	2
alpha chimerin	2
alpha-L-iduronidase	2
alpha tubulinprotein coding	2
amiloride-sensitive sodium channel alpha subunit	2
amiloridesensitive sodium channel protein	2
aminotransferase	2
AmphiWnt4	2
amyloid beta precursor protein binding protein	2
amyloid binding protein	2
amyloid precursor protein	2
anaphase-promoting complex	2
ancient conserved domain protein	2
angiomotin	2
anillin/rhotekin	2
animal-type fatty acid synthase	2
ankyrin	2
ankyrin repeatcontaining protein	2
ankyrin repeats containing protein	2
annexin	2
anti-proliferation factor BTG1/TOB	2
antiviral helicase Slh1	2
AP-2 complex subunit alpha-1	2
apolipoprotein A-I-binding protein	2
apoptotic protease-activating factor	2
Arf1: ADP-ribosylation factor 1protein coding	2
arf6 guanine nucleotide exchange factor	2
arginine kinase	2
arp2/3 complex 21 kD subunit	2
arrestin	2
aryl hydrocarbon receptor nuclear translocator	2
aspartate/glutamate carrier protein	2
aspartyl protease	2
ataxin	2
ATP-dependent Clp-type protease	2
Bahcc1 protein	2
bestrophin 2	2
beta1	2
beta 1	2
beta-galactosidase precursor	2
Betaketoacyl-ACP reductase	2
beta-ketoacyl synthase	2
beta-ureidopropionase	2
BIGH3	2
biotin protein ligase	2
bleomycin hydrolase	2
block of proliferation protein	2
branched chain alpha-keto acid dehydrogenase	2
branched-chain amino acid aminotransferase	2
bromodomain and PHD finger-containing protein 1	2
butyrate induced transcript	2
C2orf37 protein	2
C-3 sterol dehydrogenase/3-beta-hydroxysteroid dehydrogenase	2
cadherin	2
calbindin-32	2
calcipressin	2
calcium-binding protein	2
calcium-binding protein P	2
calcium/calmodulin-dependent serine protein kinase membrane-associated guanylate kinase	2
calcyclin-binding protein CacyBP	2
calcyphosine/tpp	2
calnexin	2
calumenin	2
cAMP and cAMP-inhibited cGMP 3	2
cAMP-response element binding protein	2
cap binding protein 80 family protein	2
carbon catabolite repressor protein	2
carboxylesterase	2
carboxymethyl transferase	2
carboxypeptidase A2 precursor	2
carboxypeptidase m	2
carboxypeptidase T	2
carrier protein CGI-69	2
cathepsin-like protease	2
cation chloride cotransporter	2
CBF1-interacting corepressor	2
cd36 antigen	2
CDC42 GTPase-activating protein	2
CDK-activating kinase assembly factor MAT1	2
CEBPA: CCAAT/enhancer-binding protein alpha	2
cell cycle checkpoint protein rad17	2
cell cycle control protein cwf22	2
cell cycle regulator p107	2
cell death regulator Aven	2
cell division control protein/DNA repair exonuclease	2
Cell growth regulator with RING finger domain 1 (Cell growth regulatory gene 19 protein) family protein	2
CENPB N-terminal DNA-binding domain-containing protein	2
cGMP-inhibited 3	2
checkpoint kinase	2
chimerin (chimaerin) 1like family protein	2
cholinephosphate cytidylyltransferase	2
chromosome 6 open reading frame 106	2
chromosome 9 open reading frame	2
chymotrypsin-elastase inhibitor ixodidin	2
cisplatin resistance-associated overexpressed protein	2
citrate synthase	2
class 2 transcription repressor NC2	2
cmp-N-acetylneuraminic acid synthase	2
CNDP dipeptidase	2
coatomer delta subunit	2
codakine isoform	2
cohesin subunit rad21	2
coiledcoil domain containing 139 family protein	2
coiled-coil domain-containing protein 85C	2
coiled-coil domain-containing protein MTMR15	2
collagen	2
colmedin	2
component of oligomeric golgi complex	2
cop9 complex subunit 7A	2
copper type II	2
copper/zinc superoxide dismutase	2
coproporphyrinigen III oxidase	2
Core histone H2A/H2B/H3/H4protein coding	2
Coronin-1C i2 protein	2
crp1/csrp1/crip1	2
Ctype lysozyme/alpha-lactalbumin family protein	2
CUB domain-containing protein	2
CXXC6 protein	2
CycC: cyclin Cprotein coding	2
cyclic-AMP-dependent transcription factor atf-6	2
cyclin	2
cyclin-dependent kinase inhibitor	2
cyclin I	2
cyclin t	2
cyclophilin	2
cyclophilin A	2
Cyfip2 protein	2
cysteine proteinase cathepsin L	2
cysteine-rich protein 2-binding protein	2
cysteine-rich secretory protein-buccal gland secretion	2
cysteinyl-tRNA synthetase	2
Cytochrome	2
cytochrome C oxidase assembly protein	2
cytosolic endobeta-n-acetylglucosaminidase	2
cytospin-A	2
D-3-phosphoglycerate dehydrogenase	2
dactylin	2
D-alanyl-D-alanine carboxypeptidase	2
DEAH (AspGlu-Ala-His) box polypeptide 37 family protein	2
death associated protein kinase	2
DEK C terminal domaincontaining protein	2
deltex	2
dendritic cell protein	2
Density-regulated protein	2
deoxyhypusine synthase	2
Deubiquitinating protein VCIP135	2
dfg10 protein	2
dihydrolipoamide transacylase	2
dihydropteridine reductase	2
dihydropyrimidine dehydrogenase	2
dihydroxyacetone kinase	2
dipeptidyl peptidase IV	2
diphosphoinositol polyphosphate phosphohydrolase	2
diphthamide biosynthesis protein	2
[truncated: 2,115 more rows]
